# Supplementary material for: Cis-regulatory evolution of Wnt family genes contributes to a morphological difference between silkworm species
Source: PLoS Biol. 2026 Mar 10;24(3):e3003605. doi: 10.1371/journal.pbio.3003605 (PMC12974830; doi:10.1371/journal.pbio.3003605)
Supplement: S1 Table — (XLSX) [file pbio.3003605.s008.xlsx]

## Sheet: S1 Table
S1 Table. Licensing and attribution details for photographs used in Figures 1
Unique number	Panel	Super family	Family	Representative species	Photo	Date	Website	License	Modification(s)	Notes
1	A	Noctuoidea	Notodontidae	Tecmessa scitiscripta	Andy Reago & Chrissy McClarren	2019-07-20	https://commons.wikimedia.org/wiki/File:-_7942_–_Tecmessa_scitiscripta_–_Black-etched_Prominent_Moth_caterpillar_%2848356793262%29.jpg	https://creativecommons.org/licenses/by/2.0/deed.en	Background removal
2	A	Noctuoidea	Noctuidae	Shargacucullia scrophulariae	Roger Culos	2013-07-13	https://commons.wikimedia.org/wiki/File:Cucullie_de_la_scrofulaire_MHNT_Chenille.jpg	https://creativecommons.org/licenses/by-sa/3.0/deed.en	Background removal, contrast adjustment	Written permission granted
3	A	Noctuoidea	Nolidae	Pseudoips prasinana	BartBotje	2021-11-06	https://commons.wikimedia.org/wiki/File:Pseudoips_prasinana_(Nolidae)_-_(caterpillar),_Bergherbosch_(Montferland),_the_Netherlands_-_2.jpg	https://creativecommons.org/licenses/by/3.0/deed.en	Background removal
4	A	Noctuoidea	Erebidae	Halysidota tessellaris	Mike Dunn	2013-10-28	https://roadsendnaturalist.com/2013/10/28/nice-doo/	All rights reserved; Written permission granted	None	Written permission granted
5	A	Bombycoidea	Brahmaeidae	Brahmaea japonica	Yasunori Koide	2009-05-19	https://commons.wikimedia.org/wiki/File:Brahmaea_japonica_IMG_0901.jpg	https://creativecommons.org/licenses/by-sa/3.0/deed.en	Background removal	Written permission granted
6	A	Bombycoidea	Carthaeidae	Cartea saturnoides	John Tann	2011-11-06	https://commons.wikimedia.org/wiki/File:Caterpillar_of_a_Dryandra_Moth.jpg	https://creativecommons.org/licenses/by/2.0/deed.en	Background removal
7	A	Bombycoidea	Sphingidae	Ceratomia undulosa	Andy Reago & Chrissy McClarren	2018-09-09	https://commons.wikimedia.org/wiki/File:-_7787_–_Ceratomia_undulosa_–_Waved_Sphinx_Moth_caterpillar_(44629357711).jpg	https://creativecommons.org/licenses/by/2.0/deed.en	Background removal
8	A	Bombycoidea	Saturniidae	Actias neidhoeferi	LiCheng Shih	2016-03-06	https://commons.wikimedia.org/wiki/File:Actias_neidhoeferi_(25548866655).jpg	https://creativecommons.org/licenses/by/2.0/deed.en	Background removal, contrast adjustment
9	A	Bombycoidea	Bombicidae	Gastridiota adoxima	Matilda (matilda_c)	2026-04-20	https://www.inaturalist.org/photos/97249915	https://creativecommons.org/licenses/by-nc/4.0/	Background removal, contrast adjustment	Written permission granted
10	A	Papilionoidea	Papilionidae	Parides sp	Jason Hill	2025-08-20	https://www.inaturalist.org/photos/555294816?size=original	https://creativecommons.org/licenses/by/4.0/	Background removal
11	A	Papilionoidea	Hesperiidae	Udaspes folus	Ansil B.R.	2011-11-12	https://www.inaturalist.org/photos/142617138?size=original	https://creativecommons.org/licenses/by/4.0/	Background removal
12	A	Papilionoidea	Pieridae	Pontia protodice	Adam J. Searcy	2017-07-27	https://www.inaturalist.org/photos/9446593	https://creativecommons.org/licenses/by/4.0/	Background removal, contrast adjustment
13	A	Papilionoidea	Nymphalidae	Euploea core	Aravinth Sukumar	2018-12-20	https://www.inaturalist.org/photos/176015734?size=original	https://creativecommons.org/licenses/by/4.0/	Background removal, contrast adjustment	Written permission granted
14	A	Papilionoidea	Rhiodinidae	Lasaia agesilas	Miranda85	2021-01-10	https://www.inaturalist.org/photos/109973133	https://creativecommons.org/licenses/by-nc/4.0/	Background removal, contrast adjustment	Written permission granted
15	A	Papilionoidea	Lycaenidae	Curetis thetis	Rajesh Balakrishnan	2019-02-17	https://www.inaturalist.org/photos/31825066?size=original	https://creativecommons.org/licenses/by/4.0/	Background removal, contrast adjustment
16	B	Bombycoidea	Bombicidae	Gastridiota adoxima	Matilda (matilda_c)	2026-04-20	https://www.inaturalist.org/photos/97249915	https://creativecommons.org/licenses/by-nc/4.0/	Background remova, truncation	Written permission granted
17	B	Bombycoidea	Bombicidae	Ocinara albicollis	Eric Ching	2023-05-26	https://www.inaturalist.org/photos/284478452	https://creativecommons.org/licenses/by-nc/4.0/	Background remova, truncation	Written permission granted
18	B	Bombycoidea	Bombicidae	Trilocha varians	Portioid	2021-08-11	https://www.inaturalist.org/photos/249166204?size=original	https://creativecommons.org/licenses/by/4.0/	Background remova, truncation
19	B	Bombycoidea	Bombicidae	Triuncina sp.	邱仲良 antony2675	2022-09-29	https://www.inaturalist.org/photos/235328484	All rights reserved; Written permission granted	Background remova, truncation	Written permission granted
20	B	Bombycoidea	Bombicidae	Ernolatia moorei	Rita Foo	2020-06-05	https://www.inaturalist.org/photos/77019183	https://creativecommons.org/licenses/by/4.0/	Background remova, truncation
21	B	Bombycoidea	Bombicidae	Rondotia sp.	biolin36	2022-06-03	https://www.inaturalist.org/photos/611803146	https://creativecommons.org/licenses/by/4.0/	Background remova, truncation
22	B	Bombycoidea	Bombicidae	Rotunda rotundapex	Amaël Borzée	2020-05-16	https://www.inaturalist.org/photos/73257490	https://creativecommons.org/licenses/by-nc/4.0/	Background remova, truncation	Written permission granted
23	B	Bombycoidea	Bombicidae	Bombyx mandarina	Paul B.	2022-05-29	https://www.inaturalist.org/photos/206668319	https://creativecommons.org/licenses/by-nc-nd/4.0/#ref-some-kinds-of-mods	Background remova, truncation	Written permission granted
24	B	Bombycoidea	Bombicidae	Bombyx mori	Gorkaazk	2010-05-31	https://commons.wikimedia.org/wiki/File:Bombyx_mori_Morus_Zetarra_marugatze_zuhaitzean1.JPG	https://creativecommons.org/licenses/by/3.0/deed.en	Background remova, truncation
