# Supplementary material for: Cis-regulatory evolution of Wnt family genes contributes to a morphological difference between silkworm species
Source: PLoS Biol. 2026 Mar 10;24(3):e3003605. doi: 10.1371/journal.pbio.3003605 (PMC12974830; doi:10.1371/journal.pbio.3003605)
Supplement: S2 Table — (XLSX) [file pbio.3003605.s009.xlsx]

## Sheet: S2 Table
S2 Table. Summary of BC1 QTL analysis
Chromosome or factor	Start (bp)	Peak (bp)	End (bp)	Max LOD	Variance explained (%)	Pvalue (F-test)
4	4076110	4272201	4668489	37.4847	17.6896	< 2e-16
5	8984692	12478648	14861628	7.34439	2.6973	1.88e-08
7	1449423	4489719	9261378	3.4493	1.32	7.5e-05
9	25541	3199754	10979033	3.09333	1.0955	0.00308
10	2262173	5942991	17571711	4.69161	1.2432	0.00122
21	6526630	7151921	11235855	8.14591	5.3783	4.11e-15
25	1415831	2617542	8254707	3.24347	1.1977	0.00163
26	2482795	6564000	8103778	3.92952	1.1534	0.00214
B. mandarina ancestry, excluding BC1 QTL chromosomes					0.1337	0.20555
Weight					3.0443	2.45e-09
Sex					1.3645	5.77e-05
NOTE - QTL intervals (Start/End) are defined based on 1.5 LOD interval spanning the max(LOD).
The 5% significance threshold for LOD is estimated to be 3.02 based on phenotype permutation.
Variance explained is estimated using the fitqtl function of RQTL2, using a Haley-Knott regression
including significant QTLs, weight and sex.
