# Supplementary material for: Cis-regulatory evolution of Wnt family genes contributes to a morphological difference between silkworm species
Source: PLoS Biol. 2026 Mar 10;24(3):e3003605. doi: 10.1371/journal.pbio.3003605 (PMC12974830; doi:10.1371/journal.pbio.3003605)
Supplement: S3 Table — (XLSX) [file pbio.3003605.s010.xlsx]

## Sheet: S3 Table
S3 Table. Summary of F2 QTL analysis.
Chromosome or factor	Start (bp)	Peak (bp)	End (bp)	Max LOD	Variance explained (%)	Pvalue (F-test)	Dominance (h)
4	3371011	4354915	12301307	17.0637	16.4898	2.22e-16	0.287
B. mandarina ancestry of BC1 QTL chromosomes, excluding Chr 4					5.5589	3.44e-07
B. mandarina ancestry, excluding BC1 QTL chromosomes					8.517	4.25e-10
Weight					2.8611	0.000222
Sex					0.2067	0.316058
NOTE - QTL intervals (Start/End) are defined based on 1.5 LOD interval spanning the max(LOD). The 5% significance threshold for LOD is estimated
to be 3.62 based on phenotype permutation. Variance explained is estimated using the fitqtl function of RQTL, using a Haley-Knott regression including
significant QTL, weight, sex and ancestry. "B. mandarina ancestry" refers to ancestry on all chromosomes excluding those that are QTL-bearing.
Dominance is polarised to refer to the B. mori allele.
