# Supplementary material for: Cis-regulatory evolution of Wnt family genes contributes to a morphological difference between silkworm species
Source: PLoS Biol. 2026 Mar 10;24(3):e3003605. doi: 10.1371/journal.pbio.3003605 (PMC12974830; doi:10.1371/journal.pbio.3003605)
Supplement: S4 Table — (XLSX) [file pbio.3003605.s011.xlsx]

## Sheet: S4 Table
S4 Table. Annotated genes within the BC1 chromosome 4 QTL interval.
Gene Model	Chromosome	Start	End	Strand	Probable function of protein product	Note	Amino acid (AA) changes
KWMTBOMO01768	4	4157889	4159644	+	Group-specific antigen-like protein (gag)	Retroviral origin, Not tested for allele-specific expression analysis	NA
KWMTBOMO01770	4	4195389	4196752	+	Wnt pathway (Wnt9)	Wnt9 is named “Wnt4” in the D. melanogaster genome annotation	F148Y, F305L
KWMTBOMO01771	4	4247639	4267866	+	Wnt pathway (Wnt1)		None
KWMTBOMO01772	4	4278765	4294878	-	Wnt pathway (Wnt6)		None
KWMTBOMO01773	4	4391139	4405848	+	Wnt pathway (Wnt10)		None
KWMTBOMO01774	4	4411879	4421881	+	Neither inactivation nor afterpotential protein C (nonaC)		Q18R,D39G,P40L,I41L,F42Q,R43P,S76T,V82I,V396I,S529A,S531C,L576I,S713T,S1251T,T1342I,A1360T,I1521T,L1542F
KWMTBOMO01775	4	4425863	4430398	-	Zinc finger protein 131-like isoform X1		E124D,S131P,L156V,K170N,S244N
KWMTBOMO01776	4	4433259	4440042	+	Lipase 3-like (Lip3-like)		Y14S,K32R,L234I
KWMTBOMO01777	4	4454559	4458633	+	Protein Hook Homolog 1-like (PHH1-like)		N239D,Q353E,N513I,L547P,I599T,K605R,D616N,V669I,F680S,N719T,-737P,-738L,-739N,L740N,N750K,T752A,A819T,Y822H,S1033N,E1044D,F1045L
KWMTBOMO01778	4	4464031	4470348	-	Integrin Beta-2		E352G,L419M,S493A
KWMTBOMO01779	4	4471579	4474782	+	Integrin Beta-3		V154L,Y194H,I258F
KWMTBOMO01780	4	4478289	4480827	+	Integrin Beta-PS-like		D12E
KWMTBOMO01781	4	4491986	4494988	-	Reverse transcriptase	Retroviral origin, Not tested for allele-specific expression analysis	NA
KWMTBOMO01782	4	4500490	4502788	-	Reverse transcriptase	Retroviral origin, Not tested for allele-specific expression analysis	NA
KWMTBOMO01783	4	4510569	4511515	+	Hypothetical protein	No SNP difference between the two species, thus not assayed for ASE	NA
KWMTBOMO01784	4	4522289	4549688	+	Integrin Beta-4		D20E,I26L,E61Q,E141Q,R151K,K154Q,N163Y,I219V
KWMTBOMO01785	4	4556781	4641308	-	Serine/threonine-protein kinase-26		V172G,S173T,E174K,I175L,F176W
