# Supplementary material for: Cis-regulatory evolution of Wnt family genes contributes to a morphological difference between silkworm species
Source: PLoS Biol. 2026 Mar 10;24(3):e3003605. doi: 10.1371/journal.pbio.3003605 (PMC12974830; doi:10.1371/journal.pbio.3003605)
Supplement: S5 Table — (XLSX) [file pbio.3003605.s012.xlsx]

## Sheet: S5 Table
S5 Table. Differential expression analysis between B. mori and B. mandarina in caudal and non-caudal
segments of second instar larvae for genes in the Chr4 QTL interval.
Annotated gene	log2FoldChange	lfcSE	pvalue	padj
KWMTBOMO01768 (gag)	NA	NA	NA	NA
KWMTBOMO01770 (Wnt9)	-1.25105	1.18694	0.291878	0.684518
KWMTBOMO01771 (Wnt1)	0.831001	0.494572	0.0929099	0.3803
KWMTBOMO01772 (Wnt6)	1.15267	0.373283	0.00201559	0.0232056
KWMTBOMO01773 (Wnt10)	-0.472518	0.678022	0.485862	0.822906
KWMTBOMO01774	1.62639	2.75324	0.55471	NA
KWMTBOMO01775	-0.121791	0.408152	0.7654	0.938339
KWMTBOMO01776	-2.07598	1.82443	0.25517	NA
KWMTBOMO01777	NA	NA	NA	NA
KWMTBOMO01778	0.604801	0.318556	0.0576212	0.281378
KWMTBOMO01779	0.906271	0.480341	0.0591976	0.286572
KWMTBOMO01780	0.74949	0.421167	0.0751487	0.33601
KWMTBOMO01781	NA	NA	NA	NA
KWMTBOMO01782	NA	NA	NA	NA
KWMTBOMO01783	NA	NA	NA	NA
KWMTBOMO01784	0.0668861	0.33808	0.84317	0.964215
KWMTBOMO01785	0.0357533	0.279698	0.898285	0.978764
NOTE - the fold-change and p-value are specifically for species*segment effects. Corrected p-values (padj)
were estimated using the Benjamini-Hochberg procedure. Genes with baseMean <1 were excluded.
