# Supplementary material for: Cis-regulatory evolution of Wnt family genes contributes to a morphological difference between silkworm species
Source: PLoS Biol. 2026 Mar 10;24(3):e3003605. doi: 10.1371/journal.pbio.3003605 (PMC12974830; doi:10.1371/journal.pbio.3003605)
Supplement: S6 Table — (XLSX) [file pbio.3003605.s013.xlsx]

## Sheet: S6 Table
S6 Table. Comparison of allele-specific expression in caudal horn (CH) and non-horn A8 tissue.
Gene	Gene ID	Stage	log2(CH mean)	log2(A8 mean)	log2(CH-A8)	pval.Bonf
1.Wnt9	KWMTBOMO01770	L1	-0.186382	0.170814	-0.357196	1
2.Wnt1	KWMTBOMO01771	L1	0.446133	-0.237439	0.683571	0.793649
3.Wnt6	KWMTBOMO01772	L1	0.735361	-0.0658017	0.801162	1
4.Wnt10	KWMTBOMO01773	L1	-0.387563	-0.540413	0.15285	1
5.ninaC	KWMTBOMO01774	L1	-0.0207585	0.131175	-0.151933	1
6.lolaI	KWMTBOMO01775	L1	-0.114673	-0.167152	0.0524789	1
7.Lip3-like	KWMTBOMO01776	L1	-0.000464594	-0.119977	0.119513	1
8.Girdin-like	KWMTBOMO01777	L1	-0.0343749	0.142666	-0.177041	1
9.IntB2	KWMTBOMO01778	L1	-0.302482	-0.372414	0.0699322	1
10.IntB3	KWMTBOMO01779	L1	0.087928	0.303276	-0.215348	1
11.IntB-PS-like	KWMTBOMO01780	L1	0.24636	0.0940115	0.152349	1
12.Teneurin-2	KWMTBOMO01784	L1	-0.645024	-0.399827	-0.245197	1
13.STPK26-like	KWMTBOMO01785	L1	0.0507428	0.0259699	0.0247729	1
1.Wnt9	KWMTBOMO01770	L5	-0.172348	-0.184208	0.0118594	1
2.Wnt1	KWMTBOMO01771	L5	1.2691	0.192387	1.07671	0.0124838
3.Wnt6	KWMTBOMO01772	L5	1.78703	0.339968	1.44706	0.0274632
4.Wnt10	KWMTBOMO01773	L5	-0.280726	-0.451543	0.170816	1
5.ninaC	KWMTBOMO01774	L5	0.0628463	0.0600396	0.00280672	1
6.lolaI	KWMTBOMO01775	L5	-0.207702	-0.00622312	-0.201479	1
7.Lip3-like	KWMTBOMO01776	L5	0.0770656	-0.125108	0.202173	1
8.Girdin-like	KWMTBOMO01777	L5	0.0742306	-0.0835367	0.157767	1
9.IntB2	KWMTBOMO01778	L5	-0.213474	-0.322202	0.108729	1
10.IntB3	KWMTBOMO01779	L5	0.164986	0.0679625	0.0970237	1
11.IntB-PS-like	KWMTBOMO01780	L5	0.295758	0.221476	0.0742821	1
12.Teneurin-2	KWMTBOMO01784	L5	0.00867146	-0.442468	0.45114	1
13.STPK26-like	KWMTBOMO01785	L5	0.0147518	-0.199602	0.214354	1
NOTE - log2(mean) is the log2 of the ratio of B. mandarina to B. mori allele counts. log2(CH-A8) is the difference between means for the caudal horn (CH) and and the non-horn portion of
segment A8. Positive values for CH mean and A8 mean indicate higher B. mandarina-allele expression. Positive CH-A8 values indicate higher CH-specific B. mandarina-allele expression.
P-values are calculated using an inverted beta binomial, aka "ibb", test (see Methods). P-values are corrected for multiple tests using the Bonferroni procedure implemented in R.
