# Supplementary material for: Cis-regulatory evolution of Wnt family genes contributes to a morphological difference between silkworm species
Source: PLoS Biol. 2026 Mar 10;24(3):e3003605. doi: 10.1371/journal.pbio.3003605 (PMC12974830; doi:10.1371/journal.pbio.3003605)
Supplement: S7 Table — (XLSX) [file pbio.3003605.s014.xlsx]

## Sheet: S7 Table
S7 Table. Examples of major* upstream regulator genes with cis-regulatory changes that underlie trait differences between closely related or domesticated animal species.
Gene	Trait	Species / Comparison	Context	Regulator Type	Mechanism	Reference
Wnt1/Wnt6	Caudal horn length reduction	Silkmoths: Bombyx mori/mandarina	Domestication	Wnt ligand	tissue-specific down-regulation in B. mori	This study.
Rx3	Eye development	Cavefish: Astyanax mexicanus (surface vs cave)	Adaptation	Homeobox TF	down-regulation in the eye of cave populations	Leclercq et al. 2024 (https://doi.org/10.1242/dev.202610)
HOXD11B	Dorsal spine number and length	Fish: Gasterosteus and Apeltes fish	Adaptation	Homeobox TF	anterior expansion or contraction of HOXDB expression	Wucherpfennig et al. 2022 (https://doi.org/10.1038/s41559-022-01855-3)
Poxn	Number of chemosensory bristles	Drosophila: D. prolongata males versus close relatives	Adaptation	Homeobox TF	expansion of Poxn expression in D. prolongata	Luecke et al. 2022 ( https://doi.org/10.1111/ede.12398)
Abd-B	Abdominal pigmentation loss	Drosophila: D. yakuba/santomea	Adaptation	Homeobox TF	tissue-specific down-regulation in D. santomea	Liu et al. 2019 (https://doi.org/10.1016/j.cub.2019.05.074)
Eda	Armor plate loss	Fish: Gasterosteus aculeatus (marine vs. freshwater)	Adaptation	TNF ligand (signaling)	tissue-specific down-regulation in freshwater form	Brown et al. 2015 (https://doi.org/10.7554/eLife.05290)
Wnt1	Drosophila wing spots	Drosophila: D. melanogaster vs D. guttifera	Adaptation	Wnt ligand	novel enhancer creating wing spots in D. guttifera	Koshikawa et al. 2015 (https://doi.org/10.1073/pnas.1509022112)
WntA	Wing pigmentation patterning	Lepidoptera: Nymphalid butterflies	Adaptation	Wnt ligand	cis-regulatory divergence among species	Martin et al. 2012 (https://www.pnas.org/doi/10.1073/pnas.1204800109); Martin and Reed 2014 (https://doi.org/10.1016/j.ydbio.2014.08.031)
optix	Red wing coloration	Lepidoptera: Heliconius spp.	Adaptation	Six-family homeobox TF	cis-regulatory divergence among species	Reed et al. 2011 (https://www.science.org/doi/10.1126/science.1208227)
ASIP	Coat/feather color differences	Peromyscus mice and quail	Adaptation and Domestication	Signalling protein	tissue-specific upregulation, alternative promoter use	Manceau et al. 2011 (https://www.science.org/doi/10.1126/science.1200684); Robic et al. 2019 (https://doi.org/10.1186/s12711-019-0458-6)
SOX5	Pea-comb phenotype in chickens	Domesticated chickens	Domestication	SRY-box TF	novel ectopic expression caused by upstream SV	Wright et al. 2009 (https://doi.org/10.1371/journal.pgen.1000512)
Prx1	Limb elongation	Bats vs. mice	Adaptation	Paired-homeobox TF	novel bat-specific limb enhancer	Cretekos et al. 2008 (http://www.genesdev.org/cgi/doi/10.1101/gad.1620408)
KITLG	Reduced pigmentation	Fish: Gasterosteus aculeatus (marine vs. freshwater)	Adaptation	Signalling protein	tissue-specific down-regulation in freshwater forms	Miller et al. 2007 (https://doi.org/10.1016/j.cell.2007.10.055)
MITF	White spotting in dogs	Canids: Dog breeds	Domestication	HLH TF	altered MITF expression patterns	Karlsson et al. 2007 (https://doi.org/10.1038/ng.2007.10)
Pitx1	Pelvic spine reduction	Fish: Gasterosteus aculeatus (marine vs. freshwater)	Adaptation	Homeobox TF	tissue-specific enhancer deletion in freshwater form	Shapiro et al. 2004 (https://doi.org/10.1038/nature02415)
ovo (svb)	Loss of fine hairs on larval cuticle	Drosophila: D. sechellia vs closest relatives	Adaptation	Zinc-finger TF	tissue-specific down-regulation in D. sechellia	Sucena and Stern 2000 (https://doi.org/10.1073/pnas.97.9.453)
*NOTE - Inclusion of genes depends on the precise definition of "major".
Bold entries highlight cases most directly comparable to this study, in which cis-regulatory changes at major upstream developmental regulators between different species are causally linked to divergence in a three-dimensional morphological trait.
