# Supplementary material for: Cis-regulatory evolution of Wnt family genes contributes to a morphological difference between silkworm species
Source: PLoS Biol. 2026 Mar 10;24(3):e3003605. doi: 10.1371/journal.pbio.3003605 (PMC12974830; doi:10.1371/journal.pbio.3003605)
Supplement: S8 Table — (XLSX) [file pbio.3003605.s015.xlsx]

## Sheet: S8 Table
S8 Table. Primer pairs used for Allele Specific Expression (ASE) analysis in F1 hybrids.
Gene	Forward	Reverse
KWMTBOMO01770 (Wnt9)	TCGTCGGCAGCGTCAGATGTGTATAAGAGACAGCAACGACCAAATCGCTGAAAC	GTCTCGTGGGCTCGGAGATGTGTATAAGAGACAGGGGAGGCGTGTAATGCCA
KWMTBOMO01771 (Wnt1)	TCGTCGGCAGCGTCAGATGTGTATAAGAGACAGACCGTGAAGACTTGCTGGAT	GTCTCGTGGGCTCGGAGATGTGTATAAGAGACAGCGACTTGTGGTCCGGATTGT
KWMTBOMO01772 (Wnt6)	TCGTCGGCAGCGTCAGATGTGTATAAGAGACAGGTAGCGCTGTGATCCTGGAT	GTCTCGTGGGCTCGGAGATGTGTATAAGAGACAGGTAGCGCTGTGATCCTGGAT
KWMTBOMO01773 (Wnt10)	TCGTCGGCAGCGTCAGATGTGTATAAGAGACAGTCATATGGAGGTGCGGTGC	GTCTCGTGGGCTCGGAGATGTGTATAAGAGACAGAGTTGAAGCGACCACTCTGA
KWMTBOMO01774	TCGTCGGCAGCGTCAGATGTGTATAAGAGACAGATGTTGGTTCTCCGAGTTGG	GTCTCGTGGGCTCGGAGATGTGTATAAGAGACAGTCGTTGATATCGTTCGACCA
KWMTBOMO01775	TCGTCGGCAGCGTCAGATGTGTATAAGAGACAGTTTGGTTTCGGATGGGCAGT	GTCTCGTGGGCTCGGAGATGTGTATAAGAGACAGTCGCCATTGTACATAAACGTCA
KWMTBOMO01776	TCGTCGGCAGCGTCAGATGTGTATAAGAGACAGCGAGCTATTACCGAACGGCA	GTCTCGTGGGCTCGGAGATGTGTATAAGAGACAGTGCTCCTCGTTGAAACCACA
KWMTBOMO01777	TCGTCGGCAGCGTCAGATGTGTATAAGAGACAGTGGCAAGAACTCTATGAAAATGC	GTCTCGTGGGCTCGGAGATGTGTATAAGAGACAGTGAAGACTTGAAATCTCTTTGCTTT
KWMTBOMO01778	TCGTCGGCAGCGTCAGATGTGTATAAGAGACAGCTGACGCGCCGTATCATAGT	GTCTCGTGGGCTCGGAGATGTGTATAAGAGACAGCGAGACACGATCCAGCAACT
KWMTBOMO01779	TCGTCGGCAGCGTCAGATGTGTATAAGAGACAGTGACGGACAGTGTTACACGG	TCGTCGGCAGCGTCAGATGTGTATAAGAGACAGTCGGTTCATTGACCCAGTCG
KWMTBOMO01780	TCGTCGGCAGCGTCAGATGTGTATAAGAGACAGCGGATCCTATTACGGAAAGC	GTCTCGTGGGCTCGGAGATGTGTATAAGAGACAGGGAAGAGATATCTGTCAATTTCCTG
KWMTBOMO01784	TCGTCGGCAGCGTCAGATGTGTATAAGAGACAGGGGGCCCAGTACTTAGAAGC	GTCTCGTGGGCTCGGAGATGTGTATAAGAGACAGCTGCAATGCATCCACACTCT
KWMTBOMO01785	TCGTCGGCAGCGTCAGATGTGTATAAGAGACAGCGTGTCTAATCCACCGCATT	GTCTCGTGGGCTCGGAGATGTGTATAAGAGACAGGAACCTTCAACTGCCTCCGA
NOTE - Each primer pair amplifies a target genic region where there is at least one SNP between the two species allowing us to measure the abundance of each allele in F1 hybrids. Target PCR primers were designed following the
recommendations in the Illumina protocols for 16S Metagenomic Sequencing Library Preparation.
