# Supplementary material for: Cis-regulatory evolution of Wnt family genes contributes to a morphological difference between silkworm species
Source: PLoS Biol. 2026 Mar 10;24(3):e3003605. doi: 10.1371/journal.pbio.3003605 (PMC12974830; doi:10.1371/journal.pbio.3003605)
Supplement: S9 Table — (XLSX) [file pbio.3003605.s016.xlsx]

## Sheet: S9 Table
S9 Table. Primers used for RT-qPCR assays.
Name	Sequence	Usage
Wnt1_qPCR_F2	AGGAGTTTTGGCCGCAGTC	RT-qPCR
Wnt1_qPCR_R2	GTAGATGAAGGCGGTCTCACG	RT-qPCR
Wnt6_qPCR_F	GTACTACGCAGAGGCGGAGCAT	RT-qPCR
Wnt6_qPCR_R	GCAGGAGCATTCCAGAAGAGA	RT-qPCR
rp49-F	CCCAACATTGGTTACGGTTC	RT-qPCR (internal control)
rp49-R	GCTCTTTCCACGATCAGCTT	RT-qPCR (internal control)
