# Supplementary material for: Cis-regulatory evolution of Wnt family genes contributes to a morphological difference between silkworm species
Source: PLoS Biol. 2026 Mar 10;24(3):e3003605. doi: 10.1371/journal.pbio.3003605 (PMC12974830; doi:10.1371/journal.pbio.3003605)
Supplement: S10 Table — (XLSX) [file pbio.3003605.s017.xlsx]

## Sheet: Sheet1
S10 Table. RNA oligo and PCR primer list used in CRISPR/Cas9-mediated allele-specific knockouts.
Name	Sequence	Usage
RNA oligos
Bmand_Wnt1_crRNA_1	AGUUCGUUGAUACCGGAGAAGUUUUAGAGCUAUGCUGUUUUG	CRISPR/Cas9 mediated knockout
Bmand_Wnt6_crRNA_1	GUAGACUGGCUCAGAUCUGCGUUUUAGAGCUAUGCUGUUUUG	CRISPR/Cas9 mediated knockout
tracrRNA	AAACAGCAUAGCAAGUUAAAAUAAGGCUAGUCCGUUAUCAACUUGAAAAAGUGGCACCGAGUCGGU GCUUUUUUU	CRISPR/Cas9 mediated knockout
PCR Primer
Wnt1_check_F1	GAGGGCTCCATAGAATCGTG	Detection of mutations introduced by CRISPR/Cas9 mediated knockout
Wnt1_check_R1	CTCTGCCGGCTTCGTTGT	Detection of mutations introduced by CRISPR/Cas9 mediated knockout
Wnt6_check_F1	ACGCCCTTAGTGATCTCCTTC	Detection of mutations introduced by CRISPR/Cas9 mediated knockout
Wnt6_check_R1	GTCCGGTAGCGCTGTGAT	Detection of mutations introduced by CRISPR/Cas9 mediated knockout
Bmo04m-04.27m01F	TTGTTTCTAACGGCATTCACG	Genotype T04 and p50T. This primer set shows polymorphism between B. mori and B. mandarina
Bmo04m-04.27m01R	AATCTGACCGAAGCATGTGAC	Genotype T04 and p50T. This primer set shows polymorphism between B. mori and B. mandarina
