# Supplementary material for: Cis-regulatory evolution of Wnt family genes contributes to a morphological difference between silkworm species
Source: PLoS Biol. 2026 Mar 10;24(3):e3003605. doi: 10.1371/journal.pbio.3003605 (PMC12974830; doi:10.1371/journal.pbio.3003605)
Supplement: S2 Data — (XLSX) [file pbio.3003605.s019.xlsx]

## Sheet: DE
S2 Data. Tissue-specific expression divergence between B. mori and B. mandarina in 2nd instar (L2) larvae.
DEseq2 model: Expression ~Species:Replicate + Species*Tissue, where “Species” is B. mori or B. mandarina and “Tissue”.
Replicates are modelled as nested because sampled A8 and A7 segments come from the same individuals. log2FoldChange
measures the extent of species- and tissue-specifc expression divergence. Positive values correspond to up-regulation in the
B. mandarina caudal horn. P-values were adjusted for multiple tests and adjusted pval sig <= 0.05.
Gene model	baseMean	log2FoldChange	lfcSE	stat	pvalue	padj	Notes
KWMTBOMO00001	0.102326	-0.450533	4.24699	-0.106083	0.915517	NA	PREDICTED:_uncharacterized_protein_LOC106648510_[Trichogramma_pretiosum]
KWMTBOMO00002	0.116629	-1.32446	4.23399	-0.312817	0.75442	NA	PREDICTED:_uncharacterized_protein_LOC101742912_[Bombyx_mori]
KWMTBOMO00003	875.366	-3.15884	0.599556	-5.26864	1.3744e-07	8.00933e-06	PREDICTED:_anion_exchange_protein_3_isoform_X2_[Bombyx_mori]
KWMTBOMO00004	257.27	0.0787585	0.331945	0.237264	0.812452	0.955126	PREDICTED:_tyrosine-protein_kinase_Abl_isoform_X3_[Bombyx_mori]
KWMTBOMO00005	208.329	-0.0395547	0.325703	-0.121444	0.903339	0.980124	PREDICTED:_tyrosine-protein_kinase_Abl_isoform_X1_[Bombyx_mori]
KWMTBOMO00006	554.489	-0.0224964	0.257344	-0.0874175	0.93034	0.985303	PREDICTED:_alpha-tubulin_N-acetyltransferase_1-like_isoform_X2_[Bombyx_mori]
KWMTBOMO00007	131.052	0.327014	0.682102	0.479421	0.631639	0.889352	PREDICTED:_adenylate_cyclase_type_6_[Bombyx_mori]
KWMTBOMO00008	1.28624	0.740483	2.18099	0.339518	0.73422	NA	endonuclease_and_reverse_transcriptase-like_protein_[Bombyx_mori]
KWMTBOMO00009	14.9309	0.384535	0.947044	0.406037	0.684716	0.911373	PREDICTED:_adenylate_cyclase_type_6_[Amyelois_transitella]
KWMTBOMO00010	0.542009	-0.105546	4.17171	-0.0253005	0.979815	NA	endonuclease_and_reverse_transcriptase-like_protein_[Bombyx_mori]
KWMTBOMO00011	107.583	-0.0942254	0.36074	-0.2612	0.793938	0.948276	PREDICTED:_SET_and_MYND_domain-containing_protein_4_isoform_X2_[Bombyx_mori]
KWMTBOMO00012	3.53517	-1.40206	1.539	-0.911018	0.362286	NA	PREDICTED:_protein_DDI1_homolog_[Bombyx_mori]
KWMTBOMO00013	0.5878	-1.72493	4.21541	-0.409197	0.682395	NA
KWMTBOMO00014	2.4787	-0.450477	3.22378	-0.139736	0.888869	NA	Yokozuna_[Bombyx_mori]
KWMTBOMO00015	15.3147	0.971231	1.24987	0.777069	0.437118	0.796127	PREDICTED:_proline-,_glutamic_acid-_and_leucine-rich_protein_1-like_[Bombyx_mori]
KWMTBOMO00016	65.5783	0.96271	0.500215	1.92459	0.0542803	0.271215	Transposon_Ty3-G_Gag-Pol_polyprotein_[Papilio_machaon]
KWMTBOMO00017	257.665	-1.50972	0.48756	-3.09648	0.00195834	0.0226953	PREDICTED:_uncharacterized_protein_LOC105841884_[Bombyx_mori]
KWMTBOMO00018	19.9659	-1.46892	0.558477	-2.63022	0.00853301	0.0725601	PREDICTED:_uncharacterized_protein_LOC106133815_[Amyelois_transitella]
KWMTBOMO00019	9821.77	-0.735217	0.333047	-2.20755	0.0272759	0.171636	PREDICTED:_tan_protein_isoform_X1_[Bombyx_mori]
KWMTBOMO00020	907.175	-0.0605097	0.263481	-0.229655	0.81836	0.956248	PREDICTED:_selenoprotein_K-like_[Papilio_polytes]
KWMTBOMO00021	422.976	0.0629025	0.252612	0.249009	0.803354	0.952009	PREDICTED:_haloacid_dehalogenase_isoform_X1_[Bombyx_mori]
KWMTBOMO00022	217.904	-0.0436571	0.292542	-0.149234	0.881369	0.974133	PREDICTED:_ephrin_type-B_receptor_1-B_[Plutella_xylostella]
KWMTBOMO00023	29.8313	-0.222467	0.550555	-0.404077	0.686156	0.912007	PREDICTED:_UDP-sugar_transporter_UST74c_[Amyelois_transitella]
KWMTBOMO00024	84.382	0.256063	0.374395	0.683939	0.494014	0.828173	PREDICTED:_protein_tramtrack,_beta_isoform-like_isoform_X3_[Bombyx_mori]
KWMTBOMO00025	0.288898	0.414094	4.23234	0.0978404	0.922059	NA	PREDICTED:_cytochrome_b-c1_complex_subunit_1,_mitochondrial-like_[Amyelois_transitella]
KWMTBOMO00026	0	NA	NA	NA	NA	NA	Mitochondrial_processing_peptidase_beta_subunit_[Operophtera_brumata]
KWMTBOMO00027	36.1652	-0.980799	0.455938	-2.15117	0.0314629	0.188165	PREDICTED:_dipeptidase_1-like_[Bombyx_mori]
KWMTBOMO00028	0.433561	0.431065	4.18107	0.103099	0.917884	NA	actin_[Operophtera_brumata]
KWMTBOMO00029	0	NA	NA	NA	NA	NA	beta-actin_[Operophtera_brumata]
KWMTBOMO00030	7.77192	-1.56344	1.0369	-1.5078	0.131607	0.461907	PREDICTED:_dipeptidase_1-like_[Bombyx_mori]
KWMTBOMO00031	55.0545	0.179411	0.563935	0.31814	0.750378	0.934067	hypothetical_protein_KGM_08807_[Danaus_plexippus]
KWMTBOMO00032	0.481121	0.445985	4.23766	0.105243	0.916183	NA	reverse_transcriptase_[Bombyx_mori]
KWMTBOMO00033	1487.27	0.317469	0.52121	0.6091	0.542458	0.852296	CYP303A1_[Helicoverpa_armigera]
KWMTBOMO00034	9.70687	-0.0243885	0.9096	-0.0268123	0.978609	0.997039	putative_transposase_yabusame-1_[Bombyx_mori]
KWMTBOMO00035	1.29197	-0.219611	3.04531	-0.0721146	0.942511	NA	reverse_transcriptase_[Danaus_plexippus]
KWMTBOMO00036	18.5088	-0.478308	0.620325	-0.771059	0.440672	0.798595	PREDICTED:_alpha-1,3-mannosyl-glycoprotein_4-beta-N-acetylglucosaminyltransferase_B-like_[Bombyx_mori]
KWMTBOMO00037	6676.59	-0.0606984	1.35691	-0.0447329	0.96432	0.992443	PREDICTED:_antigen_LPMC-61_[Bombyx_mori]
KWMTBOMO00038	0	NA	NA	NA	NA	NA	PREDICTED:_RNA-directed_DNA_polymerase_from_mobile_element_jockey-like_[Plutella_xylostella]
KWMTBOMO00039	614.895	-0.86763	0.320216	-2.70952	0.00673816	0.0599945	macrophage_migration_inhibitory_factor-like_protein_[Antheraea_yamamai]
KWMTBOMO00040	23.4651	-1.51178	0.536176	-2.81957	0.00480882	0.0461587	PREDICTED:_probable_3',5'-cyclic_phosphodiesterase_pde-5_isoform_X3_[Amyelois_transitella]
KWMTBOMO00041	5.86877	-1.30878	1.00201	-1.30615	0.1915	0.564726	PREDICTED:_probable_3',5'-cyclic_phosphodiesterase_pde-5_isoform_X1_[Amyelois_transitella]
KWMTBOMO00042	0.319585	0.853726	4.2172	0.202439	0.839574	NA	PREDICTED:_mitochondrial_thiamine_pyrophosphate_carrier-like_[Amyelois_transitella]
KWMTBOMO00043	5950.92	-0.612561	0.539645	-1.13512	0.256326	0.647981	PREDICTED:_uncharacterized_protein_DDB_G0272718_[Bombyx_mori]
KWMTBOMO00044	7.96734	0.0284895	1.03904	0.027419	0.978126	0.996853	PREDICTED:_cAMP-dependent_protein_kinase_regulatory_subunit-like_[Bombyx_mori]
KWMTBOMO00045	130.305	0.254891	0.33497	0.760938	0.446694	0.801124	hypothetical_protein_KGM_08765_[Danaus_plexippus]
KWMTBOMO00046	44.8657	0.774523	0.99707	0.776799	0.437278	0.796127	AAEL005572-PA_[Aedes_aegypti]
KWMTBOMO00047	231.204	-0.187332	0.380231	-0.492678	0.62224	0.885187	gamma-soluble_nsf_attachment_protein_[Danaus_plexippus]
KWMTBOMO00048	0	NA	NA	NA	NA	NA	AF461149_1_transposase_[Bombyx_mori]
KWMTBOMO00049	0	NA	NA	NA	NA	NA	Uncharacterised_protein_[Mycobacterium_tuberculosis]
KWMTBOMO00050	5.55552	-1.40513	1.29571	-1.08445	0.278166	0.669356	PREDICTED:_zinc_finger_protein_135_[Bombyx_mori]
KWMTBOMO00051	543.605	0.451375	0.280809	1.60741	0.107964	0.415856	putative_CTCF-like_protein_[Danaus_plexippus]
KWMTBOMO00052	56.806	-0.188826	0.533669	-0.353825	0.72347	0.925585	PREDICTED:_solute_carrier_family_35_member_C2_[Bombyx_mori]
KWMTBOMO00053	0.116629	-1.32446	4.23399	-0.312817	0.75442	NA	PREDICTED:_protein_KBP_homolog_[Amyelois_transitella]
KWMTBOMO00054	1.45828	-0.437917	2.53518	-0.172736	0.862859	NA	putative_myosin_light_chain_kinase_[Danaus_plexippus]
KWMTBOMO00055	4127.28	-0.0644568	0.280315	-0.229944	0.818135	0.956248	PREDICTED:_uncharacterized_protein_LOC105841266_[Bombyx_mori]
KWMTBOMO00056	18.587	-1.28382	0.586199	-2.19008	0.0285188	0.176052	PREDICTED:_mitogen-activated_protein_kinase_kinase_kinase_12-like_[Bombyx_mori]
KWMTBOMO00057	169.239	0.00514246	0.447107	0.0115016	0.990823	0.999027	PREDICTED:_ADP-ribosylation_factor_GTPase-activating_protein_1-like_[Bombyx_mori]
KWMTBOMO00058	0	NA	NA	NA	NA	NA	reverse_transcriptase_[Bombyx_mori]
KWMTBOMO00059	329.268	0.176687	0.249103	0.709291	0.478144	0.817903	PREDICTED:_protein_tyrosine_phosphatase_isoform_X2_[Bombyx_mori]
KWMTBOMO00060	185.384	0.592045	0.255339	2.31866	0.0204133	0.139563	PREDICTED:_LOW_QUALITY_PROTEIN:_peroxisomal_membrane_protein_PEX16_[Bombyx_mori]
KWMTBOMO00061	666.075	-1.06344	0.361472	-2.94196	0.00326143	0.0337848	PREDICTED:_protein_Jumonji_isoform_X1_[Bombyx_mori]
KWMTBOMO00062	0.190504	-1.35821	4.23938	-0.320379	0.748681	NA	PREDICTED:_zinc_finger_CCHC_domain-containing_protein_13-like_[Bombyx_mori]
KWMTBOMO00063	6.91961	-0.591183	1.08788	-0.543427	0.586836	0.870425	PREDICTED:_protein_jim_lovell-like_isoform_X2_[Papilio_machaon]
KWMTBOMO00064	74.6197	0.399343	0.388518	1.02786	0.304015	0.695731	PREDICTED:_uncharacterized_protein_LOC101745111_isoform_X1_[Bombyx_mori]
KWMTBOMO00065	256.678	0.605991	0.537838	1.12672	0.259863	0.651944	PREDICTED:_quinone_oxidoreductase_isoform_X1_[Bombyx_mori]
KWMTBOMO00066	0.639623	-2.71355	4.18267	-0.648758	0.516495	NA	hypothetical_protein_KGM_18594_[Danaus_plexippus]
KWMTBOMO00067	708.083	0.504662	0.397291	1.27026	0.203994	0.583227	PREDICTED:_plexin_domain-containing_protein_2_isoform_X1_[Bombyx_mori]
KWMTBOMO00068	205.161	0.335549	0.367403	0.913298	0.361086	0.745201	biogenesis_of_lysosome-related_organelles_complex_1_subunit_2_[Bombyx_mori]
KWMTBOMO00069	45.9746	-1.16197	0.486114	-2.39032	0.0168337	0.121187	PREDICTED:_glucose_transporter_type_1-like_[Bombyx_mori]
KWMTBOMO00070	0	NA	NA	NA	NA	NA	reverse_transcriptase_[Bombyx_mori]
KWMTBOMO00071	0.353262	-0.450482	4.24699	-0.106071	0.915526	NA	AF461149_1_transposase_[Bombyx_mori]
KWMTBOMO00072	0.885067	-1.19156	4.13593	-0.288099	0.773271	NA	reverse_transcriptase_[Bombyx_mori]
KWMTBOMO00073	16.0406	0.356481	0.666831	0.534589	0.592934	0.873531	PREDICTED:_uncharacterized_protein_LOC105391048_[Plutella_xylostella]
KWMTBOMO00074	0.613684	-2.41979	4.13799	-0.584774	0.5587	NA	endonuclease_and_reverse_transcriptase-like_protein_[Bombyx_mori]
KWMTBOMO00075	1.57951	-1.26625	1.9288	-0.656497	0.511504	NA	reverse_transcriptase_[Bombyx_mori]
KWMTBOMO00076	0.0956379	0.445996	4.23766	0.105246	0.916181	NA	PREDICTED:_tubulin_alpha-1_chain-like_[Papilio_polytes]
KWMTBOMO00077	0.0956379	0.445996	4.23766	0.105246	0.916181	NA	hypothetical_protein_KGM_08772_[Danaus_plexippus]
KWMTBOMO00078	0.330792	-0.458731	4.18927	-0.109502	0.912805	NA	PREDICTED:_uncharacterized_protein_LOC101742420_[Bombyx_mori]
KWMTBOMO00079	220.378	0.235092	0.363679	0.646428	0.518002	0.840301	PREDICTED:_protein_RCC2_homolog_[Amyelois_transitella]
KWMTBOMO00080	791.696	0.093432	0.313915	0.297635	0.765982	0.938601	PREDICTED:_protein-methionine_sulfoxide_oxidase_Mical_isoform_X2_[Papilio_machaon]
KWMTBOMO00081	412.929	-0.0707775	0.516605	-0.137005	0.891027	0.977351	PREDICTED:_CUB_and_sushi_domain-containing_protein_3_isoform_X2_[Bombyx_mori]
KWMTBOMO00082	2.17807	-1.29106	2.44492	-0.528057	0.59746	NA	PREDICTED:_uncharacterized_protein_LOC105842396_[Bombyx_mori]
KWMTBOMO00083	45.1964	-0.44507	0.577482	-0.770709	0.44088	0.798595	PREDICTED:_CUB_and_sushi_domain-containing_protein_3_isoform_X3_[Bombyx_mori]
KWMTBOMO00084	32.8162	0.55713	0.487971	1.14173	0.253568	0.64472	PREDICTED:_SET_and_MYND_domain-containing_protein_4-like_[Plutella_xylostella]
KWMTBOMO00085	49.9647	0.490828	0.42968	1.14231	0.253325	0.644503	PREDICTED:_SET_and_MYND_domain-containing_protein_4_[Papilio_polytes]
KWMTBOMO00086	93.5765	-0.930123	0.340587	-2.73094	0.00631534	0.0569306	PREDICTED:_pyruvate_dehydrogenase_phosphatase_regulatory_subunit,_mitochondrial_isoform_X1_[Papilio_machaon]
KWMTBOMO00087	0.733564	-0.804299	3.44463	-0.233493	0.815378	NA	hypothetical_protein_KGM_18604_[Danaus_plexippus]
KWMTBOMO00088	3.66803	-1.30584	1.19209	-1.09542	0.273332	NA	PREDICTED:_enkurin_[Papilio_xuthus]
KWMTBOMO00089	49.4329	0.0805849	0.489379	0.164668	0.869206	0.969534	PREDICTED:_deformed_epidermal_autoregulatory_factor_1_isoform_X1_[Bombyx_mori]
KWMTBOMO00090	30.0804	-0.60054	0.527354	-1.13878	0.254795	0.645794	PREDICTED:_uncharacterized_protein_LOC101742856_isoform_X2_[Bombyx_mori]
KWMTBOMO00091	6393.75	-1.17073	0.250193	-4.67931	2.87848e-06	0.000108904	PREDICTED:_laminin_subunit_alpha_[Bombyx_mori]
KWMTBOMO00092	19.1496	-1.8594	0.732013	-2.54012	0.0110816	0.0888524	PREDICTED:_LOW_QUALITY_PROTEIN:_uncharacterized_protein_LOC101739801_[Bombyx_mori]
KWMTBOMO00093	1.05461	-1.36201	3.26778	-0.416801	0.676824	NA	PREDICTED:_uncharacterized_protein_LOC105842500_[Bombyx_mori]
KWMTBOMO00094	3133.55	-0.623507	0.205368	-3.03605	0.00239701	0.0267699	putative_laminin_A_chain_[Danaus_plexippus]
KWMTBOMO00095	0	NA	NA	NA	NA	NA	Zinc_finger_DNA_binding_protein_[Operophtera_brumata]
KWMTBOMO00096	0.450323	0.414114	4.23234	0.0978451	0.922055	NA	abnormal_chemosensory_jump_6,_splice_form_A,_partial_[Bombyx_mori]
KWMTBOMO00097	538.39	0.316243	0.235552	1.34256	0.179413	0.545707	PREDICTED:_uncharacterized_protein_CG1161_[Papilio_polytes]
KWMTBOMO00098	80.8303	-0.111939	0.464844	-0.24081	0.809702	0.954747	conserved_hypothetical_protein_[Ixodes_scapularis]
KWMTBOMO00099	364.116	0.210359	0.357116	0.589049	0.555828	0.857904	PREDICTED:_roquin-1_isoform_X4_[Bombyx_mori]
KWMTBOMO00100	10.1025	0.013555	0.857837	0.0158014	0.987393	0.998493	hypothetical_protein_KGM_18647_[Danaus_plexippus]
KWMTBOMO00101	0	NA	NA	NA	NA	NA	blastopia_polyprotein_[Lasius_niger]
KWMTBOMO00102	468.979	0.0760534	0.335476	0.226703	0.820655	0.956269	PREDICTED:_calpain-C_[Bombyx_mori]
KWMTBOMO00103	136.395	-1.02588	0.439722	-2.33301	0.0196475	0.136028	PREDICTED:_succinate_dehydrogenase_assembly_factor_3,_mitochondrial_[Plutella_xylostella]
KWMTBOMO00104	268.697	0.433143	0.311087	1.39235	0.163816	0.523227	PREDICTED:_serine/threonine-protein_kinase_prp4_isoform_X1_[Papilio_machaon]
KWMTBOMO00105	119.577	-0.0166815	0.298142	-0.0559517	0.95538	0.990801	PREDICTED:_uncharacterized_protein_LOC105392398_[Plutella_xylostella]
KWMTBOMO00106	3975.01	0.168209	0.253002	0.664855	0.506143	0.833919	PREDICTED:_importin-7_isoform_X1_[Bombyx_mori]
KWMTBOMO00107	0.292454	-1.35819	4.23938	-0.320375	0.748684	NA	PREDICTED:_uncharacterized_protein_LOC105700222,_partial_[Orussus_abietinus]
KWMTBOMO00108	659.074	0.368228	0.254502	1.44686	0.147937	0.495189	PREDICTED:_importin-7_isoform_X1_[Bombyx_mori]
KWMTBOMO00109	98.2436	-0.126469	0.344136	-0.367496	0.713249	0.92182	PREDICTED:_type_I_inositol_3,4-bisphosphate_4-phosphatase-like_[Bombyx_mori]
KWMTBOMO00110	6.99793	-1.28629	0.869603	-1.47917	0.139094	0.476406	PREDICTED:_probable_NADH_dehydrogenase_[ubiquinone]_1_alpha_subcomplex_subunit_12_isoform_X2_[Bombyx_mori]
KWMTBOMO00111	130.302	0.455765	0.444658	1.02498	0.305374	0.697368	Bmptp-Z_and_Bmap-A_fusion_protein_alpha_[Bombyx_mori]
KWMTBOMO00112	15.6471	1.58331	0.745684	2.1233	0.0337291	0.197963	apterous_[Bombyx_mori]
KWMTBOMO00113	14.1588	-0.42357	1.69798	-0.249455	0.803009	0.952002	PREDICTED:_solute_carrier_family_22_member_13-like_[Papilio_xuthus]
KWMTBOMO00114	0	NA	NA	NA	NA	NA	endonuclease-reverse_transcriptase_[Bombyx_mori]
KWMTBOMO00115	1.90976	-0.0716109	2.42267	-0.0295587	0.976419	NA	transient_receptor_potential_cation_channel_subfamily_A_member_1_[Bombyx_mori]
KWMTBOMO00116	0.145892	-0.450521	4.24699	-0.10608	0.915519	NA	reverse_transcriptase_[Bombyx_mori]
KWMTBOMO00117	0.35434	0.44605	4.23766	0.105259	0.916171	NA	gag-like_protein_[Bombyx_mori]
KWMTBOMO00118	24.3116	-1.20671	0.739425	-1.63196	0.102688	0.405215	transient_receptor_potential_cation_channel_subfamily_A_member_1_[Bombyx_mori]
KWMTBOMO00119	0.556167	0.754585	4.16159	0.181321	0.856115	NA	PREDICTED:_uncharacterized_protein_LOC101744434_[Bombyx_mori]
KWMTBOMO00120	55.3067	-0.247296	0.369925	-0.668503	0.503813	0.832422	Band_7_protein_AAEL010189_[Papilio_xuthus]
KWMTBOMO00121	1.2178	2.91242	2.76005	1.05521	0.291331	NA	hypothetical_protein_KGM_18576_[Danaus_plexippus]
KWMTBOMO00122	139.126	0.103051	0.275664	0.373826	0.708534	0.920031	PREDICTED:_LETM1_domain-containing_protein_1_isoform_X1_[Papilio_polytes]
KWMTBOMO00123	2.58572	-3.07756	2.19929	-1.39934	0.161711	NA	Uncharacterized_protein_OBRU01_18498_[Operophtera_brumata]
KWMTBOMO00124	82.9391	-0.382126	0.374082	-1.0215	0.307016	0.700348	PREDICTED:_PQ-loop_repeat-containing_protein_3_[Bombyx_mori]
KWMTBOMO00125	0	NA	NA	NA	NA	NA	reverse_transcriptase_[Bombyx_mori]
KWMTBOMO00126	8.22097	-0.576816	0.972413	-0.59318	0.55306	0.856889	melatonin_receptor-like_[Bombyx_mori]
KWMTBOMO00127	902.964	-0.0711016	0.305174	-0.232987	0.815771	0.955997	PREDICTED:_CUB_and_sushi_domain-containing_protein_2_[Amyelois_transitella]
KWMTBOMO00128	230.946	0.910996	0.265428	3.43217	0.000598768	0.0086611	hypothetical_protein_KGM_18572_[Danaus_plexippus]
KWMTBOMO00129	280.801	0.214398	0.344269	0.622762	0.533441	0.848914	PREDICTED:_protein_phosphatase_1_regulatory_subunit_12C_isoform_X6_[Bombyx_mori]
KWMTBOMO00130	168.692	-0.242522	0.396104	-0.612269	0.54036	0.851354	PREDICTED:_disco-interacting_protein_2_isoform_X5_[Papilio_xuthus]
KWMTBOMO00131	236.361	-0.438956	0.380518	-1.15357	0.248675	0.638751	PREDICTED:_disco-interacting_protein_2_[Bombyx_mori]
KWMTBOMO00132	0.771719	-0.450584	4.24699	-0.106095	0.915507	NA
KWMTBOMO00133	0	NA	NA	NA	NA	NA	PREDICTED:_uncharacterized_protein_LOC101745010_[Bombyx_mori]
KWMTBOMO00134	0.0552882	-0.450504	4.24699	-0.106076	0.915522	NA	PREDICTED:_RNA-binding_protein_41_isoform_X1_[Monodelphis_domestica]
KWMTBOMO00135	52.6489	-0.405014	0.421722	-0.96038	0.336864	0.726554	PREDICTED:_arf-GAP_with_Rho-GAP_domain,_ANK_repeat_and_PH_domain-containing_protein_2_[Bombyx_mori]
KWMTBOMO00136	0.0846234	0.414082	4.23234	0.0978375	0.922061	NA	endonuclease_and_reverse_transcriptase-like_protein_[Bombyx_mori]
KWMTBOMO00137	17.5489	-0.51631	0.639498	-0.807369	0.419454	0.785821	PREDICTED:_arf-GAP_with_Rho-GAP_domain,_ANK_repeat_and_PH_domain-containing_protein_2_[Bombyx_mori]
KWMTBOMO00138	0.895882	1.95731	3.26259	0.599925	0.548556	NA	PREDICTED:_uncharacterized_protein_LOC106138993_[Amyelois_transitella]
KWMTBOMO00139	45.0104	-0.0278584	0.493144	-0.0564913	0.95495	0.990801	PREDICTED:_arf-GAP_with_Rho-GAP_domain,_ANK_repeat_and_PH_domain-containing_protein_2_[Bombyx_mori]
KWMTBOMO00140	0.796522	0.445079	4.23751	0.105033	0.916349	NA	PREDICTED:_dynein_heavy_chain_5,_axonemal-like_[Bombyx_mori]
KWMTBOMO00141	57.8534	-0.0860911	0.42368	-0.203199	0.83898	0.962951
KWMTBOMO00142	74.161	-0.980746	0.449419	-2.18225	0.029091	0.177947
KWMTBOMO00143	0.711852	-1.3611	3.01692	-0.451155	0.651878	NA	Dynein_heavy_chain_5,_axonemal_[Papilio_xuthus]
KWMTBOMO00144	0.79214	-0.471785	4.11126	-0.114754	0.90864	NA	PREDICTED:_LOW_QUALITY_PROTEIN:_dynein_heavy_chain_5,_axonemal_[Plutella_xylostella]
KWMTBOMO00145	14.2841	-1.07089	0.761256	-1.40674	0.159506	0.515043	PREDICTED:_dynein_heavy_chain_5,_axonemal_[Papilio_polytes]
KWMTBOMO00146	2.41791	0.0579507	1.48563	0.0390076	0.968884	NA	PREDICTED:_ADP,ATP_carrier_protein-like_[Amyelois_transitella]
KWMTBOMO00147	4789.11	0.388004	0.225385	1.72152	0.0851573	0.362536	PREDICTED:_ATP-binding_cassette_sub-family_F_member_2_isoform_X1_[Bombyx_mori]
KWMTBOMO00148	247.366	-0.580677	0.239921	-2.42029	0.0155083	0.11446	PREDICTED:_calcium-binding_mitochondrial_carrier_protein_SCaMC-2_isoform_X2_[Bombyx_mori]
KWMTBOMO00149	0.79564	1.07819	3.32413	0.324352	0.745672	NA	mariner_transposase_[Bombyx_mori]
KWMTBOMO00150	88.3775	-0.0240145	0.344672	-0.0696734	0.944454	0.988275	PREDICTED:_calcium-binding_mitochondrial_carrier_protein_SCaMC-2-like_isoform_X1_[Bombyx_mori]
KWMTBOMO00151	0.973326	-2.01492	2.70461	-0.744995	0.456275	NA	PREDICTED:_nuclear_receptor_subfamily_2_group_E_member_1_[Amyelois_transitella]
KWMTBOMO00152	371.405	-0.291724	0.2609	-1.11815	0.263505	0.656312	PREDICTED:_ras-related_and_estrogen-regulated_growth_inhibitor_[Papilio_polytes]
KWMTBOMO00153	138.231	0.203763	0.352136	0.57865	0.562825	0.860565	PREDICTED:_protein_GPR107_[Amyelois_transitella]
KWMTBOMO00154	894.554	0.0977934	0.213737	0.457541	0.647282	0.895475	PREDICTED:_abhydrolase_domain-containing_protein_16A_isoform_X2_[Bombyx_mori]
KWMTBOMO00155	352.722	0.286708	0.262244	1.09329	0.274267	0.665346	PREDICTED:_aarF_domain-containing_protein_kinase_4_[Bombyx_mori]
KWMTBOMO00156	120.227	-1.22464	0.374289	-3.27192	0.0010682	0.0138113	PREDICTED:_nervous_wreck_isoform_X1_[Bombyx_mori]
KWMTBOMO00157	361.617	0.291888	0.382299	0.763507	0.445161	0.800927	PREDICTED:_PHD_finger_protein_rhinoceros-like_isoform_X1_[Bombyx_mori]
KWMTBOMO00158	270.69	-0.0715953	0.3014	-0.237542	0.812236	0.955078	PREDICTED:_rho_GTPase-activating_protein_1-like_[Amyelois_transitella]
KWMTBOMO00159	284.816	0.640793	0.423224	1.51408	0.130007	0.458961	PREDICTED:_peptidylprolyl_isomerase_isoform_X1_[Bombyx_mori]
KWMTBOMO00160	332.871	0.218141	0.354025	0.616175	0.537779	0.850596	PREDICTED:_nuclear_pore_complex_protein_Nup153-like_[Bombyx_mori]
KWMTBOMO00161	0.32867	-1.32443	4.23399	-0.312808	0.754427	NA	reverse_transcriptase_[Bombyx_mori]
KWMTBOMO00162	0.288622	-0.46338	4.24091	-0.109264	0.912993	NA	reverse_transcriptase_[Bombyx_mori]
KWMTBOMO00163	0.142299	0.446033	4.23766	0.105255	0.916174	NA	gag-like_protein_[Bombyx_mori]
KWMTBOMO00164	0	NA	NA	NA	NA	NA	putative_RNA-directed_DNA_polymerase_from_transposon_BS-like_Protein_[Tribolium_castaneum]
KWMTBOMO00165	1.99499	-2.6688	1.88374	-1.41676	0.156553	NA	PREDICTED:_zinc_finger_protein_OZF-like_[Bombyx_mori]
KWMTBOMO00166	4.15325	-2.26843	1.7197	-1.31908	0.187142	NA	PREDICTED:_transcriptional_repressor_scratch_2-like,_partial_[Bombyx_mori]
KWMTBOMO00167	504.285	-0.123879	0.27642	-0.448153	0.654043	0.898249	PREDICTED:_JNK-interacting_protein_3_isoform_X2_[Bombyx_mori]
KWMTBOMO00168	186.558	0.533343	0.388929	1.37131	0.170278	0.533299	uncharacterized_protein_LOC101741444_[Bombyx_mori]
KWMTBOMO00169	1088.2	0.408803	0.428636	0.953731	0.34022	0.72934	PREDICTED:_epidermal_growth_factor_receptor_isoform_X2_[Amyelois_transitella]
KWMTBOMO00170	1.94735	-0.0860026	2.57522	-0.0333962	0.973359	NA	PREDICTED:_uncharacterized_protein_LOC106133963_[Amyelois_transitella]
KWMTBOMO00171	57393	0.120413	0.23258	0.51773	0.604647	0.877255	paramyosin_[Bombyx_mandarina]
KWMTBOMO00172	143.953	1.63156	0.440802	3.70134	0.000214464	0.00378343	PREDICTED:_uncharacterized_protein_LOC101739187_[Bombyx_mori]
KWMTBOMO00173	4.04893	0.745551	1.36178	0.547481	0.584048	NA	endonuclease-reverse_transcriptase_[Bombyx_mori]
KWMTBOMO00174	413.143	1.69081	0.321209	5.26388	1.41047e-07	8.16351e-06	PREDICTED:_uncharacterized_protein_LOC101739187_[Bombyx_mori]
KWMTBOMO00175	431.728	1.64499	0.347853	4.72899	2.25638e-06	8.80776e-05	PREDICTED:_uncharacterized_protein_LOC101739187_[Bombyx_mori]
KWMTBOMO00176	756.754	0.887951	0.201923	4.39747	1.09522e-05	0.000322173	hypothetical_protein_KGM_15207_[Danaus_plexippus]
KWMTBOMO00177	232.253	0.0427864	0.339259	0.126117	0.899639	0.979404	PREDICTED:_TGF-beta_receptor_type-1_isoform_X2_[Bombyx_mori]
KWMTBOMO00178	91.9949	0.329549	0.419359	0.78584	0.431961	0.793334	PREDICTED:_phospholipase_C_gamma_isoform_X1_[Bombyx_mori]
KWMTBOMO00179	171.682	-0.0183245	0.378944	-0.0483568	0.961432	0.991785	PREDICTED:_phospholipase_C_gamma_isoform_X2_[Bombyx_mori]
KWMTBOMO00180	645.087	-0.0714718	0.305409	-0.23402	0.814969	0.955846	PREDICTED:_PAB-dependent_poly(A)-specific_ribonuclease_subunit_PAN3_[Amyelois_transitella]
KWMTBOMO00181	237.341	0.380199	0.230337	1.65062	0.098816	0.395522	PREDICTED:_syntaxin-7_[Amyelois_transitella]
KWMTBOMO00182	306.599	-0.0213393	0.237886	-0.0897036	0.928523	0.984778	PREDICTED:_protein_NDRG3-like_isoform_X2_[Bombyx_mori]
KWMTBOMO00183	0	NA	NA	NA	NA	NA	gag-like_protein_[Bombyx_mori]
KWMTBOMO00184	6866.86	-0.520758	0.342343	-1.52116	0.12822	0.456057	FK506-binding_protein_precursor_[Bombyx_mori]
KWMTBOMO00185	0	NA	NA	NA	NA	NA	reverse_transcriptase_[Bombyx_mori]
KWMTBOMO00186	140.778	0.130874	0.343559	0.380937	0.70325	0.916469	heparanase-like_protein_[Bombyx_mori]
KWMTBOMO00187	133.857	-0.0120146	0.269599	-0.0445648	0.964454	0.992443	PREDICTED:_hikaru_genki_isoform_X1_[Bombyx_mori]
KWMTBOMO00188	206.556	-0.525106	0.259824	-2.021	0.0432793	0.23402	PREDICTED:_glycosyltransferase_25_family_member_isoform_X1_[Amyelois_transitella]
KWMTBOMO00189	847.156	-0.283742	0.268218	-1.05788	0.290112	0.683374	PREDICTED:_projectin-like_protein_isoform_X1_[Bombyx_mori]
KWMTBOMO00190	15253.1	0.505176	0.381938	1.32266	0.185947	0.556382	kettin_protein_[Danaus_plexippus]
KWMTBOMO00191	4445.83	0.164983	0.299879	0.550165	0.582206	0.868814	titin2_[Bombyx_mori]
KWMTBOMO00192	756.395	-2.13042	0.438831	-4.85477	1.20529e-06	5.11044e-05	pleiotrophin-like_protein_precursor_[Bombyx_mori]
KWMTBOMO00193	0	NA	NA	NA	NA	NA	AF461149_1_transposase_[Bombyx_mori]
KWMTBOMO00194	8.51363	-1.55306	1.04845	-1.48128	0.138531	0.475274	PREDICTED:_uncharacterized_protein_LOC101739467_[Bombyx_mori]
KWMTBOMO00195	274.112	0.175661	0.269255	0.652398	0.514144	0.83884	syntaxin_6_[Bombyx_mori]
KWMTBOMO00196	889.858	-0.048796	0.215917	-0.225994	0.821206	0.956269	PREDICTED:_exosome_component_10_[Amyelois_transitella]
KWMTBOMO00197	1461.32	-0.232944	0.251526	-0.926121	0.354383	0.740483	PREDICTED:_exosome_component_10_[Amyelois_transitella]
KWMTBOMO00198	19.1206	0.00783218	0.80565	0.00972158	0.992243	0.999134	PREDICTED:_uncharacterized_protein_LOC101739607_[Bombyx_mori]
KWMTBOMO00199	69.1406	0.0808542	0.545464	0.14823	0.882161	0.974281	PREDICTED:_discoidin_domain-containing_receptor_2-like_isoform_X1_[Amyelois_transitella]
KWMTBOMO00200	747.505	-0.0799889	0.213746	-0.374224	0.708238	0.919923	Ubiquitin_conjugating_enzyme_4_[Operophtera_brumata]
KWMTBOMO00201	2057.04	-0.302097	0.208177	-1.45115	0.146737	0.49323	bestrophin_2_[Spodoptera_littoralis]
KWMTBOMO00202	1.31044	0.883784	3.26933	0.270326	0.78691	NA	PREDICTED:_uncharacterized_protein_LOC106126261_[Papilio_xuthus]
KWMTBOMO00203	943.616	0.0572953	0.212493	0.269633	0.787442	0.945873	PREDICTED:_cold_shock_domain-containing_protein_E1_isoform_X2_[Bombyx_mori]
KWMTBOMO00204	129	-1.21903	0.443216	-2.75041	0.00595206	0.0545286	PREDICTED:_peptidoglycan-recognition_protein_1-like_isoform_X2_[Papilio_machaon]
KWMTBOMO00205	344.362	0.741882	0.395177	1.87734	0.0604714	0.291248	PREDICTED:_peptidoglycan-recognition_protein_LF-like_[Papilio_xuthus]
KWMTBOMO00206	0	NA	NA	NA	NA	NA	endonuclease-reverse_transcriptase_[Bombyx_mori]
KWMTBOMO00207	67.6739	0.726962	0.352041	2.06499	0.0389238	0.218642	PREDICTED:_uncharacterized_protein_LOC101739885_isoform_X2_[Bombyx_mori]
KWMTBOMO00208	1565.85	-2.45929	0.814384	-3.01982	0.00252929	0.0279929	PREDICTED:_peptidoglycan-recognition_protein_1-like_isoform_X2_[Papilio_machaon]
KWMTBOMO00209	964.597	-0.300456	0.332488	-0.903662	0.366175	0.747244	PREDICTED:_UNC93-like_protein_[Amyelois_transitella]
KWMTBOMO00210	341.547	0.369321	0.256167	1.44172	0.149381	0.497067	uncharacterized_protein_LOC101744278_[Bombyx_mori]
KWMTBOMO00211	540.749	-0.018409	0.366134	-0.0502792	0.9599	0.991426	PREDICTED:_WD_repeat-containing_protein_47_[Papilio_xuthus]
KWMTBOMO00212	52.1132	-0.465218	0.444552	-1.04649	0.295336	0.68669	PREDICTED:_uncharacterized_protein_LOC105842162_[Bombyx_mori]
KWMTBOMO00213	215.486	0.143478	0.318493	0.450491	0.652357	0.896844	PREDICTED:_DENN_domain-containing_protein_1B-like_isoform_X2_[Bombyx_mori]
KWMTBOMO00214	781.429	0.124125	0.280648	0.442281	0.658286	0.900044	PREDICTED:_major_facilitator_superfamily_domain-containing_protein_6_isoform_X2_[Bombyx_mori]
KWMTBOMO00215	237.967	-2.01495	0.270356	-7.45293	9.12867e-14	2.04084e-11	PREDICTED:_forkhead_box_protein_L2-like_isoform_X2_[Bombyx_mori]
KWMTBOMO00216	43.4404	-2.74616	0.520288	-5.27815	1.30492e-07	7.67718e-06	PREDICTED:_cyclic_nucleotide-gated_cation_channel_subunit_A-like_[Bombyx_mori]
KWMTBOMO00217	61.8889	0.260441	0.363128	0.717215	0.473242	0.81583	PREDICTED:_ankyrin_repeat_domain-containing_protein_SOWAHC-like_isoform_X4_[Bombyx_mori]
KWMTBOMO00218	1.22443	-2.60852	3.21261	-0.811961	0.416814	NA	reverse_transcriptase_[Bombyx_mori]
KWMTBOMO00219	76.7697	0.107151	0.346017	0.309669	0.756813	0.935405	PREDICTED:_protein_SMY2-like_[Bombyx_mori]
KWMTBOMO00220	84.2176	0.406232	0.452711	0.89733	0.369543	0.751209	PREDICTED:_homeobox_protein_araucan-like_isoform_X1_[Bombyx_mori]
KWMTBOMO00221	114.829	-0.00195638	0.360954	-0.00542005	0.995675	0.999316	PREDICTED:_homeobox_protein_caupolican_[Bombyx_mori]
KWMTBOMO00222	173.338	0.199709	0.256653	0.778128	0.436494	0.796042	glycerol_kinase_[Bombyx_mori]
KWMTBOMO00223	260.339	0.160625	0.302181	0.531554	0.595035	0.873894	glycerol_kinase_[Bombyx_mori]
KWMTBOMO00224	61.1075	0.0363655	0.757194	0.0480267	0.961695	0.991785	cytochrome_P450_Cyp305B1_precursor_[Bombyx_mori]
KWMTBOMO00225	0.926308	1.81316	3.29704	0.549936	0.582363	NA	endonuclease_and_reverse_transcriptase-like_protein_[Bombyx_mori]
KWMTBOMO00226	11.3272	-1.86669	0.849695	-2.19689	0.028028	0.174181	ionotropic_GABA-aminobutyric_acid_receptor_RDL2_precursor_[Bombyx_mori]
KWMTBOMO00227	19.0009	-0.995522	0.566316	-1.75789	0.0787657	0.345546	PREDICTED:_JNK-interacting_protein_1_[Plutella_xylostella]
KWMTBOMO00228	11.8659	0.439963	0.733757	0.599602	0.548771	0.856148	tryptophan_5-hydroxylase_1_[Bombyx_mori]
KWMTBOMO00229	141.341	0.858761	0.403071	2.13055	0.0331266	0.19536	PREDICTED:_LOW_QUALITY_PROTEIN:_UDP-N-acetylglucosamine--peptide_N-acetylglucosaminyltransferase_110_kDa_subunit-like_[Bombyx_mori]
KWMTBOMO00230	32.5487	-0.448576	0.565085	-0.793821	0.4273	0.791157	GABA-gated_chloride_channel_[Bombyx_mori]
KWMTBOMO00231	13.8945	-1.33647	0.687815	-1.94306	0.0520089	0.264369	PREDICTED:_glutamate_receptor_1-like_[Bombyx_mori]
KWMTBOMO00232	0.27821	-1.32534	4.23414	-0.313014	0.75427	NA	reverse_transcriptase_[Bombyx_mori]
KWMTBOMO00233	0	NA	NA	NA	NA	NA	gag-like_protein_[Bombyx_mori]
KWMTBOMO00234	11.0204	-1.41353	0.944639	-1.49637	0.134557	0.466061	PREDICTED:_glutamate_receptor_1-like_[Bombyx_mori]
KWMTBOMO00235	79.4798	0.260319	0.348354	0.747285	0.454892	0.806496	PREDICTED:_N(G),N(G)-dimethylarginine_dimethylaminohydrolase_1_[Bombyx_mori]
KWMTBOMO00236	369.705	-0.0408559	0.2464	-0.165811	0.868306	0.969347	PREDICTED:_transcription_initiation_factor_TFIID_subunit_7-like_[Papilio_polytes]
KWMTBOMO00237	3034.32	-0.233351	0.352886	-0.661265	0.508442	0.835323	CALNUC_[Spodoptera_frugiperda]
KWMTBOMO00238	20344.4	-0.286946	0.241502	-1.18817	0.234765	0.623401	imaginal_disk_growth_factor_[Bombyx_mori]
KWMTBOMO00239	1.38626	0.201313	2.21944	0.0907042	0.927728	NA	ATP_synthase_b_[Operophtera_brumata]
KWMTBOMO00240	133.134	0.901046	0.339556	2.6536	0.00796385	0.0685739	PREDICTED:_carboxyl-terminal_PDZ_ligand_of_neuronal_nitric_oxide_synthase_protein_isoform_X2_[Bombyx_mori]
KWMTBOMO00241	293.546	1.04719	0.447349	2.34089	0.0192379	0.133993	PREDICTED:_uncharacterized_protein_LOC106133979_isoform_X1_[Amyelois_transitella]
KWMTBOMO00242	212.739	0.223431	0.328805	0.679524	0.496806	0.829539	PREDICTED:_endoplasmic_reticulum_mannosyl-oligosaccharide_1,2-alpha-mannosidase_[Amyelois_transitella]
KWMTBOMO00243	7.48095	0.399618	0.800107	0.499456	0.617458	0.883387	PREDICTED:_myosin-9-like_isoform_X4_[Bombyx_mori]
KWMTBOMO00244	7118.44	-0.78261	0.409459	-1.91133	0.0559628	0.276909	tyrosine_hydroxylase_[Bombyx_mori]
KWMTBOMO00245	0	NA	NA	NA	NA	NA	hypothetical_protein_BGIBMGA000656_[Bombyx_mori]
KWMTBOMO00246	6.01337	-1.16991	1.19924	-0.975539	0.329293	0.722517	juvenile_hormone_resistence_protein_II_[Bombyx_mori]
KWMTBOMO00247	41.9677	-0.0246014	0.487441	-0.0504705	0.959747	0.9914	PREDICTED:_BTB/POZ_domain-containing_protein_KCTD1_[Bombyx_mori]
KWMTBOMO00248	4813.57	-1.10198	0.262605	-4.19636	2.71245e-05	0.000699064	cold-related_protein_precursor_[Bombyx_mori]
KWMTBOMO00249	120.063	-0.14127	0.34823	-0.405681	0.684977	0.911437	PREDICTED:_serine/threonine-protein_kinase_OSR1-like_[Amyelois_transitella]
KWMTBOMO00250	2.41362	0.608564	1.55112	0.392337	0.694809	NA	PREDICTED:_uncharacterized_protein_LOC106126328_[Papilio_xuthus]
KWMTBOMO00251	0	NA	NA	NA	NA	NA	PREDICTED:_uncharacterized_protein_LOC106713896,_partial_[Papilio_machaon]
KWMTBOMO00252	462.868	-0.435884	0.528117	-0.825354	0.40917	0.779783	PREDICTED:_putative_fatty_acyl-CoA_reductase_CG5065_[Bombyx_mori]
KWMTBOMO00253	828.243	-0.603789	0.52854	-1.14237	0.2533	0.644503	PREDICTED:_putative_fatty_acyl-CoA_reductase_CG5065_[Bombyx_mori]
KWMTBOMO00254	3739.41	0.207368	0.275905	0.75159	0.452298	0.804841	triosephosphate_isomerase_[Bombyx_mori]
KWMTBOMO00255	254.924	-0.0178473	0.273709	-0.0652051	0.948011	0.988986	PREDICTED:_geminin_isoform_X2_[Amyelois_transitella]
KWMTBOMO00256	752.673	0.374568	0.238124	1.57299	0.11572	0.430659	PREDICTED:_protein_disulfide-isomerase_A5_[Amyelois_transitella]
KWMTBOMO00257	11607	-0.307119	0.485857	-0.632119	0.527309	0.845925	PREDICTED:_glycine-rich_cell_wall_structural_protein-like_[Bombyx_mori]
KWMTBOMO00258	15.6148	0.813528	1.21036	0.672135	0.501498	0.831221	PREDICTED:_uncharacterized_protein_LOC106133778_[Amyelois_transitella]
KWMTBOMO00259	35.6449	0.968866	4.19503	0.230956	0.817349	0.956248	hypothetical_protein_RR46_06887_[Papilio_xuthus]
KWMTBOMO00260	6.21365	0.420829	3.10486	0.135539	0.892186	0.977351	Uncharacterized_protein_OBRU01_11897_[Operophtera_brumata]
KWMTBOMO00261	1.72498	-1.28364	3.28148	-0.391178	0.695666	NA	PREDICTED:_uncharacterized_protein_LOC106133776_[Amyelois_transitella]
KWMTBOMO00262	28.6477	0.453852	0.608495	0.74586	0.455752	0.806496	Uncharacterized_protein_OBRU01_00585_[Operophtera_brumata]
KWMTBOMO00263	466.158	0.329735	0.269657	1.2228	0.221406	0.606023	PREDICTED:_uncharacterized_protein_LOC105842174_isoform_X2_[Bombyx_mori]
KWMTBOMO00264	55.3928	0.347993	0.495481	0.702333	0.482472	0.820422	PREDICTED:_palmitoyltransferase_ZDHHC3_[Papilio_machaon]
KWMTBOMO00265	511.667	-0.00525312	0.384024	-0.0136791	0.989086	0.998506	uncharacterized_protein_LOC692928_[Bombyx_mori]
KWMTBOMO00266	315.18	-0.717481	0.424578	-1.68987	0.0910532	0.37545	CRAL-TRIO_domain-containing_protein,_partial_[Manduca_sexta]
KWMTBOMO00267	120.393	-0.391426	0.319841	-1.22381	0.221022	0.605992	PREDICTED:_peptidoglycan-recognition_protein_SB1-like_[Papilio_polytes]
KWMTBOMO00268	169.463	-1.88142	0.692234	-2.7179	0.00656981	0.0586803	PREDICTED:_insulin-like_peptide_isoform_X1_[Bombyx_mori]
KWMTBOMO00269	13644.5	-0.147305	0.565401	-0.260533	0.794453	0.948315	PREDICTED:_uncharacterized_protein_LOC106717336_[Papilio_machaon]
KWMTBOMO00270	407.363	0.123999	0.317332	0.390753	0.69598	0.913908	acyl-CoA_thioesterase_13_[Bombyx_mori]
KWMTBOMO00271	3614.66	0.465367	0.300249	1.54994	0.121157	0.440622	PREDICTED:_peroxidasin_isoform_X2_[Bombyx_mori]
KWMTBOMO00272	284.791	0.217325	0.395703	0.549212	0.58286	0.868814	PREDICTED:_failed_axon_connections_[Amyelois_transitella]
KWMTBOMO00273	99.4903	0.558191	0.343273	1.62608	0.103932	0.408158	PREDICTED:_mediator_of_RNA_polymerase_II_transcription_subunit_23_[Amyelois_transitella]
KWMTBOMO00274	132.368	0.260578	0.341475	0.763098	0.445405	0.800927	hypothetical_protein_KGM_21736_[Danaus_plexippus]
KWMTBOMO00275	55.0696	0.122891	0.554373	0.221675	0.824567	0.957036	PREDICTED:_uncharacterized_protein_LOC106126268_[Papilio_xuthus]
KWMTBOMO00276	1.32921	0.683672	4.06113	0.168345	0.866312	NA	PREDICTED:_uncharacterized_protein_LOC101742114_[Bombyx_mori]
KWMTBOMO00277	242.019	-0.284458	0.440743	-0.645406	0.518664	0.840478	PREDICTED:_proton-coupled_folate_transporter_isoform_X2_[Bombyx_mori]
KWMTBOMO00278	491.558	-0.0680857	0.319867	-0.212856	0.831439	0.95959	Putative_serine_protease_K12H4.7_[Papilio_xuthus]
KWMTBOMO00279	10343.7	0.387563	0.214675	1.80535	0.0710203	0.324755	putative_citrate_synthase_[Danaus_plexippus]
KWMTBOMO00280	151.814	0.317444	0.286515	1.10795	0.267885	0.660632	PREDICTED:_RUS1_family_protein_C16orf58_homolog_isoform_X2_[Bombyx_mori]
KWMTBOMO00281	76.6852	0.512597	0.352134	1.45569	0.145479	0.490757	PREDICTED:_uncharacterized_protein_LOC101742555_isoform_X2_[Bombyx_mori]
KWMTBOMO00282	2.47157	-2.7243	1.86167	-1.46336	0.143368	NA	PREDICTED:_sodium_channel_protein_Nach-like_[Bombyx_mori]
KWMTBOMO00283	217.103	-5.05591	1.02166	-4.9487	7.47099e-07	3.32568e-05	PREDICTED:_sodium/potassium/calcium_exchanger_3-like_[Papilio_xuthus]
KWMTBOMO00284	7.45545	-0.53192	1.13417	-0.468997	0.639072	0.892929	neuropeptide_receptor_B4_[Bombyx_mori]
KWMTBOMO00285	0.0906043	-0.450521	4.24699	-0.10608	0.915519	NA	retroelement_polyprotein_[Lasius_niger]
KWMTBOMO00286	1.1222	0.744975	2.39257	0.311371	0.755519	NA	AF461149_1_transposase_[Bombyx_mori]
KWMTBOMO00287	0.140944	-1.32537	4.23414	-0.31302	0.754266	NA	EF-hand_calcium-binding_domain-containing_protein_1_[Danaus_plexippus]
KWMTBOMO00288	0	NA	NA	NA	NA	NA	gag-like_protein_[Bombyx_mori]
KWMTBOMO00289	19.6641	-0.15801	0.550526	-0.287016	0.7741	0.940907	PREDICTED:_SCY1-like_protein_2_[Bombyx_mori]
KWMTBOMO00290	1110.87	-0.0597786	0.305313	-0.195794	0.844771	0.964666	PREDICTED:_uncharacterized_protein_LOC101738134_isoform_X2_[Bombyx_mori]
KWMTBOMO00291	673.05	0.320025	0.222221	1.44012	0.149835	0.497067	rotamase_Pin1_[Bombyx_mori]
KWMTBOMO00292	0.263374	-0.450436	4.24699	-0.10606	0.915535	NA	endonuclease-reverse_transcriptase_[Bombyx_mori]
KWMTBOMO00293	10792.9	0.500612	0.419441	1.19352	0.232664	0.620829	PREDICTED:_glutamine_synthetase_2_cytoplasmic_[Papilio_machaon]
KWMTBOMO00294	827.398	-0.197075	0.23299	-0.845851	0.397636	0.772383	PREDICTED:_protein_zer-1_homolog_[Amyelois_transitella]
KWMTBOMO00295	444.768	-0.657187	0.337414	-1.94772	0.0514487	0.262932	PREDICTED:_leucine-rich_repeat-containing_G-protein_coupled_receptor_4_[Amyelois_transitella]
KWMTBOMO00296	0.251312	-0.450502	4.24699	-0.106076	0.915522	NA	gag-like_protein_[Bombyx_mori]
KWMTBOMO00297	1.33139	-0.894569	2.50418	-0.35723	0.72092	NA	reverse_transcriptase_[Bombyx_mori]
KWMTBOMO00298	21831.6	-0.291591	0.46294	-0.629867	0.528781	0.84627	cuticular_protein_tweedle_motif_1_precursor_[Bombyx_mori]
KWMTBOMO00299	319.315	0.122362	0.331621	0.368982	0.712141	0.921764	PREDICTED:_ras-related_protein_Rab-21_[Amyelois_transitella]
KWMTBOMO00300	862.447	0.521652	0.396587	1.31535	0.188391	0.559776	putative_ATPase_family_AAA_domain-containing_protein_3_[Danaus_plexippus]
KWMTBOMO00301	371.655	0.920226	0.381904	2.40958	0.015971	0.116823	PREDICTED:_lipopolysaccharide-induced_tumor_necrosis_factor-alpha_factor_homolog_[Plutella_xylostella]
KWMTBOMO00302	2834.37	0.71039	0.239917	2.96098	0.00306661	0.0324222	PREDICTED:_beta-parvin_[Papilio_machaon]
KWMTBOMO00303	253.376	-0.167487	0.425637	-0.393498	0.693951	0.913544	PREDICTED:_ecotropic_viral_integration_site_5_ortholog_isoform_X5_[Bombyx_mori]
KWMTBOMO00304	0.774249	-0.450463	4.24699	-0.106066	0.91553	NA	reverse_transcriptase_[Bombyx_mori]
KWMTBOMO00305	0	NA	NA	NA	NA	NA	reverse_transcriptase_[Danaus_plexippus]
KWMTBOMO00306	14.941	-0.545111	0.882981	-0.617353	0.537002	0.850242	PREDICTED:_insulin-like_growth_factor-binding_protein_complex_acid_labile_subunit_isoform_X1_[Bombyx_mori]
KWMTBOMO00307	0	NA	NA	NA	NA	NA	PREDICTED:_NADH_dehydrogenase_[ubiquinone]_iron-sulfur_protein_8,_mitochondrial-like_[Amyelois_transitella]
KWMTBOMO00308	115.726	0.316558	0.338794	0.934366	0.350115	0.736729	MSL1_protein_[Bombyx_mori]
KWMTBOMO00309	0	NA	NA	NA	NA	NA
KWMTBOMO00310	475.062	-0.576321	0.217235	-2.65298	0.00797836	0.0686396	PREDICTED:_voltage-gated_potassium_channel_subunit_beta-1_[Bombyx_mori]
KWMTBOMO00311	190.805	-1.4347	0.275357	-5.21032	1.88514e-07	1.03021e-05	PREDICTED:_sodium/potassium/calcium_exchanger_4_isoform_X4_[Bombyx_mori]
KWMTBOMO00312	651.874	-2.07209	0.562292	-3.68508	0.000228629	0.00397627	potassium-dependent_sodium-calcium_exchanger_[Danaus_plexippus]
KWMTBOMO00313	2.57185	0.680689	1.46658	0.464134	0.642552	NA	Uncharacterized_protein_OBRU01_04401_[Operophtera_brumata]
KWMTBOMO00314	350.986	0.22094	0.340758	0.648379	0.51674	0.839583	PREDICTED:_uncharacterized_protein_LOC101743416_[Bombyx_mori]
KWMTBOMO00315	631.308	-0.455485	0.297446	-1.53132	0.12569	0.451368	PREDICTED:_ER_degradation-enhancing_alpha-mannosidase-like_protein_3_isoform_X1_[Amyelois_transitella]
KWMTBOMO00316	828.07	-3.47977	0.972228	-3.57917	0.00034469	0.00549715	PREDICTED:_uncharacterized_protein_LOC106133971_[Amyelois_transitella]
KWMTBOMO00317	70.7822	-1.90803	0.859947	-2.21878	0.026502	0.167974	PREDICTED:_uncharacterized_protein_LOC101740738_isoform_X1_[Bombyx_mori]
KWMTBOMO00318	39.6237	-2.08477	0.444165	-4.69367	2.68343e-06	0.000102153	PREDICTED:_uncharacterized_protein_LOC101740877_isoform_X1_[Bombyx_mori]
KWMTBOMO00319	9505.86	-1.58452	0.208136	-7.61292	2.67961e-14	6.61265e-12	PREDICTED:_collagen_alpha-1(I)_chain-like_[Bombyx_mori]
KWMTBOMO00320	7.44566	0.387025	1.26878	0.305037	0.760338	0.936035	PREDICTED:_ras-GEF_domain-containing_family_member_1B-like_[Bombyx_mori]
KWMTBOMO00321	20.3339	-0.838784	0.641174	-1.3082	0.190805	0.563706	PREDICTED:_ras-GEF_domain-containing_family_member_1B-like_[Bombyx_mori]
KWMTBOMO00322	0.374555	-0.463399	4.24091	-0.109269	0.912989	NA	PREDICTED:_dynein_heavy_chain_6,_axonemal-like_[Bombyx_mori]
KWMTBOMO00323	66.4438	-0.703366	0.392398	-1.79248	0.0730557	0.330399	PREDICTED:_dynein_heavy_chain_6,_axonemal_[Bombyx_mori]
KWMTBOMO00324	0	NA	NA	NA	NA	NA
KWMTBOMO00325	123.598	0.389264	0.313235	1.24272	0.213971	0.59733	PREDICTED:_WW_domain-containing_adapter_protein_with_coiled-coil_isoform_X2_[Bombyx_mori]
KWMTBOMO00326	240.188	0.226143	0.293058	0.771668	0.440311	0.798372	PREDICTED:_prostaglandin_F_synthase-like_isoform_X2_[Bombyx_mori]
KWMTBOMO00327	775.445	0.121569	0.295422	0.411509	0.680699	0.909391	PREDICTED:_uncharacterized_protein_LOC101743995_[Bombyx_mori]
KWMTBOMO00328	112.388	-0.445301	0.301611	-1.47641	0.139834	0.477877	PREDICTED:_ras-specific_guanine_nucleotide-releasing_factor_RalGPS2_isoform_X1_[Bombyx_mori]
KWMTBOMO00329	54.0033	-1.21738	0.388096	-3.13679	0.0017081	0.0204307	PREDICTED:_probable_G-protein_coupled_receptor_52_isoform_X1_[Bombyx_mori]
KWMTBOMO00330	48.8871	-1.66885	0.501815	-3.32562	0.000882219	0.0118945	PREDICTED:_uncharacterized_protein_LOC101744279_isoform_X1_[Bombyx_mori]
KWMTBOMO00331	324.451	0.158553	0.294349	0.538659	0.590122	0.871713	PREDICTED:_neuralized-like_protein_4_[Bombyx_mori]
KWMTBOMO00332	4496.2	0.62392	0.244118	2.55581	0.0105941	0.0861539	PREDICTED:_neutral_endopeptidase_24.11_isoform_X1_[Bombyx_mori]
KWMTBOMO00333	3303.99	0.567328	0.338794	1.67455	0.0940218	0.382812	PREDICTED:_neutral_endopeptidase_24.11_isoform_X2_[Bombyx_mori]
KWMTBOMO00334	522.158	-0.811363	0.281522	-2.88206	0.00395086	0.0393212	PREDICTED:_amyloid_beta_A4_precursor_protein-binding_family_B_member_1-interacting_protein_isoform_X2_[Amyelois_transitella]
KWMTBOMO00335	1.6832	1.86456	1.82425	1.0221	0.306734	NA	PREDICTED:_uncharacterized_protein_LOC106133924_[Amyelois_transitella]
KWMTBOMO00336	5617.43	0.192823	0.272599	0.707352	0.479348	0.818645	PREDICTED:_eukaryotic_translation_initiation_factor_4_gamma_3-like_[Bombyx_mori]
KWMTBOMO00337	213.702	0.256375	0.482424	0.53143	0.595121	0.873894	PREDICTED:_eukaryotic_translation_initiation_factor_4_gamma_3-like_isoform_X1_[Amyelois_transitella]
KWMTBOMO00338	482.552	-0.626944	0.279369	-2.24414	0.0248234	0.16035	PREDICTED:_facilitated_trehalose_transporter_Tret1-like_isoform_X2_[Bombyx_mori]
KWMTBOMO00339	34095.8	0.111243	0.2594	0.428849	0.668033	0.90474	Y-box_protein_[Bombyx_mori]
KWMTBOMO00340	80380.3	-0.76284	0.285695	-2.67012	0.00758243	0.0657038	catalase_[Bombyx_mori]
KWMTBOMO00341	10.7008	-0.988549	0.837013	-1.18104	0.237585	0.62725	PREDICTED:_uncharacterized_protein_LOC101742649_isoform_X3_[Bombyx_mori]
KWMTBOMO00342	11094	0.0752198	0.200738	0.374716	0.707871	0.919852	beta-esterase_2_precursor_[Bombyx_mori]
KWMTBOMO00343	1.39766	-1.2615	2.32441	-0.54272	0.587323	NA	PREDICTED:_alpha-(1,3)-fucosyltransferase_C-like_[Amyelois_transitella]
KWMTBOMO00344	22.0206	-1.69638	0.54513	-3.11188	0.00185898	0.0219205	PREDICTED:_guanine_nucleotide-binding_protein_subunit_beta-2-like_[Bombyx_mori]
KWMTBOMO00345	2711.71	-1.11215	0.212445	-5.235	1.64981e-07	9.25133e-06	PREDICTED:_procollagen-lysine,2-oxoglutarate_5-dioxygenase_1_isoform_X1_[Bombyx_mori]
KWMTBOMO00346	70.0248	-2.61179	0.567864	-4.59933	4.23852e-06	0.000148481	PREDICTED:_tyrosine-protein_kinase_receptor_TYRO3-like_[Papilio_polytes]
KWMTBOMO00347	4135.4	-1.03761	0.210401	-4.9316	8.15572e-07	3.56878e-05	PREDICTED:_procollagen-lysine,2-oxoglutarate_5-dioxygenase_1_isoform_X1_[Bombyx_mori]
KWMTBOMO00348	12.2078	-0.305903	0.867963	-0.352437	0.72451	0.925585	PREDICTED:_uncharacterized_protein_LOC101743186_[Bombyx_mori]
KWMTBOMO00349	72.3001	-0.269621	0.391471	-0.688738	0.490988	0.825704	PREDICTED:_potassium_channel_subfamily_T_member_2_[Amyelois_transitella]
KWMTBOMO00350	0.967895	-0.450467	4.23845	-0.106281	0.915359	NA	PREDICTED:_uncharacterized_protein_LOC101743415_[Bombyx_mori]
KWMTBOMO00351	0.526828	-0.638086	4.19522	-0.152098	0.879109	NA	THAP_domain-containing_protein_2_[Papilio_machaon]
KWMTBOMO00352	441.363	0.220974	0.249477	0.885748	0.375753	0.754874	PREDICTED:_zinc_finger_protein_271-like_isoform_X2_[Bombyx_mori]
KWMTBOMO00353	164.648	-0.21232	0.346119	-0.613429	0.539593	0.851354	PREDICTED:_tetratricopeptide_repeat_protein_39B-like_isoform_X1_[Bombyx_mori]
KWMTBOMO00354	31552	1.27219	1.25925	1.01028	0.312363	0.706063	cuticular_protein_tweedle_motif_2_precursor_[Bombyx_mori]
KWMTBOMO00355	1.43791	-1.20813	3.00431	-0.402131	0.687588	NA	PREDICTED:_piggyBac_transposable_element-derived_protein_3-like_[Amyelois_transitella]
KWMTBOMO00356	1.54904	0.801013	2.67785	0.299125	0.764845	NA	reverse_transcriptase_[Bombyx_mori]
KWMTBOMO00357	2.01856	-2.88487	2.29415	-1.25749	0.208576	NA	PREDICTED:_nascent_polypeptide-associated_complex_subunit_alpha,_muscle-specific_form-like_[Bombyx_mori]
KWMTBOMO00358	0	NA	NA	NA	NA	NA	PREDICTED:_frequenin-1_[Plutella_xylostella]
KWMTBOMO00359	0	NA	NA	NA	NA	NA	PREDICTED:_pyruvate_dehydrogenase_[acetyl-transferring]-phosphatase_1,_mitochondrial_[Papilio_xuthus]
KWMTBOMO00360	0	NA	NA	NA	NA	NA	hypothetical_protein_KGM_10909_[Danaus_plexippus]
KWMTBOMO00361	63.7368	-0.0959459	0.461646	-0.207835	0.835358	0.961127	PREDICTED:_pyruvate_dehydrogenase_[acetyl-transferring]-phosphatase_1,_mitochondrial_[Amyelois_transitella]
KWMTBOMO00362	894.335	0.352088	0.22343	1.57583	0.115066	0.429915	PREDICTED:_vesicle-associated_membrane_protein-associated_protein_B_isoform_X1_[Amyelois_transitella]
KWMTBOMO00363	192.769	0.253477	0.30149	0.840748	0.400489	0.774437	PREDICTED:_uncharacterized_protein_LOC101745877_isoform_X2_[Bombyx_mori]
KWMTBOMO00364	45.8719	-0.0438364	0.512543	-0.0855273	0.931842	0.985775	PREDICTED:_MAGUK_p55_subfamily_member_7_isoform_X2_[Amyelois_transitella]
KWMTBOMO00365	0.57664	0.949044	4.1301	0.229787	0.818257	NA	PREDICTED:_uncharacterized_protein_LOC106113719_[Papilio_xuthus]
KWMTBOMO00366	2120.31	0.41111	0.237831	1.72858	0.0838845	0.359147	PREDICTED:_insulin-like_growth_factor_2_mRNA-binding_protein_1_isoform_X1_[Bombyx_mori]
KWMTBOMO00367	0.211665	-0.450422	4.24699	-0.106057	0.915537	NA	THAP_domain-containing_protein_9,_partial_[Camponotus_floridanus]
KWMTBOMO00368	63.6265	-0.106264	0.432917	-0.24546	0.8061	0.953517	PREDICTED:_uncharacterized_protein_LOC101746155_isoform_X1_[Bombyx_mori]
KWMTBOMO00369	0.0906043	-0.450521	4.24699	-0.10608	0.915519	NA	PREDICTED:_uncharacterized_protein_LOC106113902_isoform_X2_[Papilio_xuthus]
KWMTBOMO00370	0.9025	0.422763	3.34019	0.126569	0.899282	NA	PREDICTED:_uncharacterized_protein_LOC106719971_[Papilio_machaon]
KWMTBOMO00371	0.109715	-0.450438	4.24699	-0.106061	0.915534	NA	hypothetical_protein_KGM_10870_[Danaus_plexippus]
KWMTBOMO00372	2.50922	1.02146	2.35719	0.433339	0.664768	NA	hypothetical_protein_KGM_10870_[Danaus_plexippus]
KWMTBOMO00373	1239.78	0.187885	0.314726	0.59698	0.55052	0.856365	PREDICTED:_proton-coupled_amino_acid_transporter_4_[Amyelois_transitella]
KWMTBOMO00374	191.151	0.320695	0.285793	1.12212	0.261811	0.654713	PREDICTED:_USP6_N-terminal-like_protein_[Bombyx_mori]
KWMTBOMO00375	4667.13	0.311277	0.24997	1.24526	0.213037	0.595747	probable_medium-chain_specific_acyl-CoA_dehydrogenase,_mitochondrial_[Papilio_xuthus]
KWMTBOMO00376	0.0906043	-0.450521	4.24699	-0.10608	0.915519	NA	AF461149_1_transposase_[Bombyx_mori]
KWMTBOMO00377	0.16538	-0.450504	4.24699	-0.106076	0.915522	NA	AF461149_1_transposase_[Bombyx_mori]
KWMTBOMO00378	0.19293	-0.450548	4.24699	-0.106086	0.915514	NA	PREDICTED:_uncharacterized_protein_LOC106713896,_partial_[Papilio_machaon]
KWMTBOMO00379	1256.27	-0.890498	0.754302	-1.18056	0.237778	0.62725	nuclear_hormone_receptor_[Bombyx_mori]
KWMTBOMO00380	1346.63	-0.30371	0.353791	-0.858445	0.390647	0.76564	3-hydroxyacyl-CoA_dehydrogenase_[Bombyx_mori]
KWMTBOMO00381	5.34271	-0.0712392	1.0292	-0.0692181	0.944816	0.988339	PREDICTED:_fibrinogen_C_domain-containing_protein_1-B-like_[Bombyx_mori]
KWMTBOMO00382	262.017	0.0262011	0.427866	0.0612366	0.951171	0.989715	polyhomeotic_[Bombyx_mori]
KWMTBOMO00383	0.212902	-0.450533	4.24699	-0.106083	0.915517	NA	reverse_transcriptase_[Bombyx_mori]
KWMTBOMO00384	0.33392	1.22003	4.20547	0.290106	0.771735	NA	PREDICTED:_LOW_QUALITY_PROTEIN:_uncharacterized_protein_LOC101747134_[Bombyx_mori]
KWMTBOMO00385	0	NA	NA	NA	NA	NA	PREDICTED:_uncharacterized_protein_LOC106720812_[Papilio_machaon]
KWMTBOMO00386	3.88896	1.15796	1.6783	0.689965	0.490216	NA	PREDICTED:_LOW_QUALITY_PROTEIN:_uncharacterized_protein_LOC101747134_[Bombyx_mori]
KWMTBOMO00387	360.995	0.214829	0.331448	0.648152	0.516887	0.839583	PREDICTED:_lysophospholipase-like_protein_1_[Bombyx_mori]
KWMTBOMO00388	207.545	-0.174804	0.317026	-0.551388	0.581368	0.868355	PREDICTED:_membrane-bound_transcription_factor_site-1_protease_[Amyelois_transitella]
KWMTBOMO00389	251.308	-1.32315	0.269102	-4.91689	8.79282e-07	3.80692e-05	PREDICTED:_acetyl-coenzyme_A_synthetase_isoform_X2_[Bombyx_mori]
KWMTBOMO00390	563.084	-1.95929	0.690088	-2.83919	0.00452281	0.043893	Ankyrin_repeat_domain-containing_protein_11_[Papilio_machaon]
KWMTBOMO00391	590.981	0.0294385	0.333477	0.0882775	0.929656	0.985096	surfeit_1_isoform_1_[Bombyx_mori]
KWMTBOMO00392	920.716	0.0382504	0.204497	0.187047	0.851624	0.966012	PREDICTED:_ankyrin_repeat_domain-containing_protein_12_isoform_X2_[Bombyx_mori]
KWMTBOMO00393	407.037	0.458625	0.276869	1.65647	0.0976271	0.392423	PREDICTED:_prostaglandin_E_synthase_2_[Bombyx_mori]
KWMTBOMO00394	1391.64	1.68885	0.867738	1.94627	0.0516223	0.2636	PREDICTED:_uncharacterized_protein_LOC101735479_[Bombyx_mori]
KWMTBOMO00395	17.7343	0.0350501	0.644532	0.0543807	0.956632	0.991044	PREDICTED:_Krueppel-like_factor_5_[Bombyx_mori]
KWMTBOMO00396	141.918	-1.41826	0.314755	-4.50592	6.60846e-06	0.000212716	ATP-binding_cassette_sub-family_B_member_3_[Trichoplusia_ni]
KWMTBOMO00397	349.72	-2.77111	0.580898	-4.7704	1.83864e-06	7.4368e-05	ATP-binding_cassette_sub-family_B_member_3_[Trichoplusia_ni]
KWMTBOMO00398	242.287	-0.138449	0.268809	-0.515047	0.60652	0.877658	PREDICTED:_LOW_QUALITY_PROTEIN:_circadian_locomoter_output_cycles_protein_kaput_[Bombyx_mori]
KWMTBOMO00399	53.8092	0.138777	0.507511	0.273447	0.78451	0.944783	PREDICTED:_LOW_QUALITY_PROTEIN:_circadian_locomoter_output_cycles_protein_kaput_[Bombyx_mori]
KWMTBOMO00400	116.214	0.594979	0.542062	1.09762	0.27237	0.665156	PREDICTED:_uncharacterized_protein_LOC101735755_[Bombyx_mori]
KWMTBOMO00401	163.604	0.330898	0.314094	1.0535	0.292111	0.684543	PREDICTED:_probable_palmitoyltransferase_ZDHHC16_[Bombyx_mori]
KWMTBOMO00402	3.48258	-0.721009	1.54585	-0.466416	0.640918	NA	PREDICTED:_achaete-scute_homolog_3_[Bombyx_mori]
KWMTBOMO00403	1166.12	-0.209786	0.452666	-0.463444	0.643046	0.893826	PREDICTED:_peptide_transporter_family_1_isoform_X1_[Amyelois_transitella]
KWMTBOMO00404	0.11449	0.444993	4.23751	0.105013	0.916366	NA	PREDICTED:_tissue_factor_pathway_inhibitor-like_[Bombyx_mori]
KWMTBOMO00405	2.55665	-1.76183	1.77145	-0.994574	0.319944	NA	olfactory_receptor_1_[Bombyx_mori]
KWMTBOMO00406	140.546	-1.40072	0.381227	-3.67424	0.000238557	0.00409106	PREDICTED:_SPARC-related_modular_calcium-binding_protein_1_isoform_X1_[Papilio_polytes]
KWMTBOMO00407	315.237	0.136577	0.235972	0.578784	0.562735	0.860565	PREDICTED:_uncharacterized_protein_LOC101736416_isoform_X1_[Bombyx_mori]
KWMTBOMO00408	149.111	0.23637	0.328102	0.720416	0.471269	0.815027	PREDICTED:_ubiquitin_carboxyl-terminal_hydrolase_35_[Bombyx_mori]
KWMTBOMO00409	564.576	-1.01221	0.588681	-1.71945	0.0855328	0.363768	PREDICTED:_uncharacterized_protein_LOC106130550_[Amyelois_transitella]
KWMTBOMO00410	0.321192	-0.450463	4.24699	-0.106067	0.91553	NA	Cytochrome_b-c1_complex_subunit_Rieske,_mitochondrial_[Operophtera_brumata]
KWMTBOMO00411	78.2935	0.687077	0.416776	1.64855	0.0992397	0.396572	PREDICTED:_polypeptide_N-acetylgalactosaminyltransferase_11_[Bombyx_mori]
KWMTBOMO00412	5.70905	-1.5885	1.1292	-1.40675	0.1595	0.515043	PREDICTED:_discoidin_domain-containing_receptor_2-like_[Bombyx_mori]
KWMTBOMO00413	0	NA	NA	NA	NA	NA	AF461149_1_transposase_[Bombyx_mori]
KWMTBOMO00414	0.0846234	0.414082	4.23234	0.0978375	0.922061	NA	PREDICTED:_uncharacterized_protein_LOC101737073_[Bombyx_mori]
KWMTBOMO00415	8.85053	-0.15982	1.05666	-0.151251	0.879778	0.973432	PREDICTED:_uncharacterized_protein_LOC101736770_[Bombyx_mori]
KWMTBOMO00416	1.08729	-0.882296	2.51274	-0.35113	0.725491	NA	PREDICTED:_V-type_proton_ATPase_116_kDa_subunit_a_isoform_1-like_[Bombyx_mori]
KWMTBOMO00417	0.323526	-2.13357	4.20842	-0.506978	0.61217	NA	PREDICTED:_V-type_proton_ATPase_116_kDa_subunit_a_isoform_1-like_[Bombyx_mori]
KWMTBOMO00418	0.338908	-0.4813	4.23853	-0.113554	0.909592	NA	PREDICTED:_V-type_proton_ATPase_116_kDa_subunit_a_isoform_1-like_[Bombyx_mori]
KWMTBOMO00419	1764.47	0.131099	0.1845	0.710562	0.477356	0.817873	PREDICTED:_LOW_QUALITY_PROTEIN:_uncharacterized_protein_LOC101737027_[Bombyx_mori]
KWMTBOMO00420	0.118342	-0.450475	4.24699	-0.106069	0.915527	NA	PREDICTED:_uncharacterized_protein_LOC101747137_[Bombyx_mori]
KWMTBOMO00421	3798.11	0.0366159	0.231089	0.158449	0.874103	0.970813	Uncharacterized_protein_OBRU01_08010_[Operophtera_brumata]
KWMTBOMO00422	282.643	-4.26235	0.559916	-7.61248	2.68894e-14	6.61265e-12	PREDICTED:_flightin_isoform_X1_[Bombyx_mori]
KWMTBOMO00423	0.0933225	-0.450446	4.24699	-0.106062	0.915533	NA	PREDICTED:_uncharacterized_protein_LOC101737183_[Bombyx_mori]
KWMTBOMO00424	0.387672	1.6086	4.19059	0.383861	0.701081	NA	PREDICTED:_sulfated_surface_glycoprotein_185-like_[Papilio_machaon]
KWMTBOMO00425	421.836	0.818277	0.447922	1.82683	0.0677256	0.314484	PREDICTED:_uncharacterized_protein_LOC106719909_[Papilio_machaon]
KWMTBOMO00426	366.907	0.193591	0.328283	0.589709	0.555386	0.857904	period_[Bombyx_mori]
KWMTBOMO00427	830.091	0.0716448	0.354722	0.201975	0.839936	0.963544	nonclathrin_coat_protein_gamma1-COP_[Danaus_plexippus]
KWMTBOMO00428	64.4855	0.171027	0.640376	0.267072	0.789414	0.946342	PREDICTED:_uncharacterized_protein_LOC101737214_isoform_X1_[Bombyx_mori]
KWMTBOMO00429	0	NA	NA	NA	NA	NA	PREDICTED:_neurofilament_medium_polypeptide-like_[Bombyx_mori]
KWMTBOMO00430	10.7095	1.77531	1.06854	1.66143	0.0966269	0.389294	PREDICTED:_uncharacterized_protein_LOC101737214_isoform_X2_[Bombyx_mori]
KWMTBOMO00431	0.234448	-1.35826	4.23938	-0.320391	0.748672	NA	AF461149_1_transposase_[Bombyx_mori]
KWMTBOMO00432	2.3095	0.495825	1.969	0.251816	0.801183	NA	reverse_transcriptase_[Bombyx_mori]
KWMTBOMO00433	0	NA	NA	NA	NA	NA	gag-like_protein_[Bombyx_mori]
KWMTBOMO00434	0.22787	-0.450489	4.24699	-0.106073	0.915525	NA	reverse_transcriptase_[Bombyx_mori]
KWMTBOMO00435	359.907	-0.147228	0.305017	-0.482688	0.629317	0.888175	PREDICTED:_RING_finger_and_SPRY_domain-containing_protein_1-like_isoform_X1_[Bombyx_mori]
KWMTBOMO00436	1.28895	-1.47999	2.06405	-0.717032	0.473354	NA	PREDICTED:_uncharacterized_protein_K02A2.6-like_[Stegastes_partitus]
KWMTBOMO00437	661.452	0.0689518	0.284056	0.24274	0.808207	0.954212	PREDICTED:_flotillin-1_isoform_X1_[Bombyx_mori]
KWMTBOMO00438	901.976	-0.839958	0.255237	-3.29089	0.000998721	0.0131605	Sulfhydryl_oxidase_1_[Papilio_machaon]
KWMTBOMO00439	1253.44	-0.0432734	0.201969	-0.214258	0.830346	0.959473	PREDICTED:_uncharacterized_protein_LOC101737920_[Bombyx_mori]
KWMTBOMO00440	0.695785	-0.386859	3.6895	-0.104854	0.916492	NA	PREDICTED:_uncharacterized_protein_LOC101737920_[Bombyx_mori]
KWMTBOMO00441	0.102326	-0.450533	4.24699	-0.106083	0.915517	NA	PREDICTED:_trypsin_epsilon-like_[Papilio_polytes]
KWMTBOMO00442	1.47727	-0.940668	2.2816	-0.412285	0.680131	NA	PREDICTED:_trypsin_alpha-4-like_[Papilio_xuthus]
KWMTBOMO00443	59.4633	-1.1194	0.395149	-2.83285	0.00461349	0.0445971	PREDICTED:_LOW_QUALITY_PROTEIN:_protein_scabrous_[Bombyx_mori]
KWMTBOMO00444	77.8946	-0.129023	0.451846	-0.285546	0.775226	0.941091	PREDICTED:_intraflagellar_transport_protein_122_homolog_[Bombyx_mori]
KWMTBOMO00445	7.13912	-0.293167	0.855345	-0.342747	0.731789	0.927589	putative_DNA_helicase_[Cotesia_vestalis_bracovirus]
KWMTBOMO00446	2.8918	-1.2656	1.67845	-0.754031	0.450831	NA	reverse_transcriptase_[Bombyx_mori]
KWMTBOMO00447	15.9595	0.141825	0.622273	0.227914	0.819713	0.956269	PREDICTED:_uncharacterized_protein_LOC101738304_[Bombyx_mori]
KWMTBOMO00448	1.2418	1.4164	2.08592	0.679032	0.497118	NA	Copia_protein_[Trachymyrmex_cornetzi]
KWMTBOMO00449	8.46774	0.519699	1.77079	0.293484	0.769153	0.938896	PREDICTED:_uncharacterized_protein_LOC105842699_[Bombyx_mori]
KWMTBOMO00450	27.2137	-0.175574	0.543294	-0.323165	0.74657	0.933262	PREDICTED:_uncharacterized_protein_LOC105842723_[Bombyx_mori]
KWMTBOMO00451	0	NA	NA	NA	NA	NA	PREDICTED:_putative_nuclease_HARBI1_[Bombyx_mori]
KWMTBOMO00452	0	NA	NA	NA	NA	NA	PREDICTED:_uncharacterized_protein_LOC105843021_[Bombyx_mori]
KWMTBOMO00453	6.97069	0.0388813	0.92673	0.0419553	0.966534	0.992443	PREDICTED:_uncharacterized_protein_LOC105841770_[Bombyx_mori]
KWMTBOMO00454	4.20405	1.96237	1.44519	1.35786	0.174508	NA	PREDICTED:_uncharacterized_protein_LOC101738169_isoform_X1_[Bombyx_mori]
KWMTBOMO00455	0.517889	-0.450426	4.24699	-0.106058	0.915537	NA	PREDICTED:_uncharacterized_protein_LOC105386827_[Plutella_xylostella]
KWMTBOMO00456	18.6698	-0.450494	1.91149	-0.235677	0.813683	0.955344	PREDICTED:_uncharacterized_protein_LOC106720810_[Papilio_machaon]
KWMTBOMO00457	89.8488	-0.353076	0.431094	-0.819022	0.412774	0.780801	PREDICTED:_uncharacterized_protein_LOC106721395_[Papilio_machaon]
KWMTBOMO00458	30.7057	0.384097	0.643843	0.59657	0.550795	0.856365	transcription_factor_crocodile_[Bombyx_mori]
KWMTBOMO00459	35.262	0.0421767	0.453737	0.0929539	0.92594	0.984235	PREDICTED:_uncharacterized_protein_LOC105841766_[Bombyx_mori]
KWMTBOMO00460	694.482	0.515285	0.498032	1.03464	0.300836	0.69311	PREDICTED:_carnitine_O-palmitoyltransferase_1,_liver_isoform_[Papilio_machaon]
KWMTBOMO00461	147.293	0.906426	0.305252	2.96943	0.00298352	0.0317348	Bem46-like_protein_[Bombyx_mori]
KWMTBOMO00462	5215.9	-0.261199	0.497225	-0.525314	0.599365	0.87617	tudor_staphylococcus/micrococcal_nuclease_[Bombyx_mori]
KWMTBOMO00463	2.88152	-1.33951	2.52994	-0.529464	0.596484	NA	PREDICTED:_uncharacterized_protein_LOC106130522_[Amyelois_transitella]
KWMTBOMO00464	1419.31	0.366439	0.271033	1.35201	0.176372	0.540438	PREDICTED:_uncharacterized_protein_LOC101736230_[Bombyx_mori]
KWMTBOMO00465	101.623	0.397675	0.390866	1.01742	0.308954	0.702588	PREDICTED:_TBC1_domain_family_member_13_[Amyelois_transitella]
KWMTBOMO00466	0	NA	NA	NA	NA	NA	PREDICTED:_uncharacterized_protein_LOC101735879_[Bombyx_mori]
KWMTBOMO00467	1.83565	-2.62593	3.3089	-0.793596	0.427431	NA	PREDICTED:_uncharacterized_protein_LOC101737634_[Bombyx_mori]
KWMTBOMO00468	1.84391	-2.04025	1.97999	-1.03043	0.302807	NA	PREDICTED:_uncharacterized_protein_LOC101737634_[Bombyx_mori]
KWMTBOMO00469	13.1458	-1.64011	0.980674	-1.67243	0.0944397	0.384306	PREDICTED:_uncharacterized_protein_LOC105841861_[Bombyx_mori]
KWMTBOMO00470	0.300289	0.445958	4.23766	0.105237	0.916188	NA	reverse_transcriptase_[Bombyx_mori]
KWMTBOMO00471	6.83956	-0.643167	1.03074	-0.623985	0.532638	0.848532	PREDICTED:_uncharacterized_protein_LOC105841861_[Bombyx_mori]
KWMTBOMO00472	80.9847	-0.649291	0.397597	-1.63304	0.102461	0.40445	PREDICTED:_pleckstrin_homology_domain-containing_family_G_member_5_isoform_X1_[Bombyx_mori]
KWMTBOMO00473	2259.09	-0.097534	0.222364	-0.438622	0.660935	0.900981	6-phosphogluconate_dehydrogenase_[Bombyx_mori]
KWMTBOMO00474	127.509	-0.177635	0.450557	-0.394257	0.693391	0.913544	uncharacterized_protein_LOC101739895_[Bombyx_mori]
KWMTBOMO00475	0.328886	0.41409	4.23234	0.0978393	0.92206	NA
KWMTBOMO00476	119.363	0.0104936	0.40184	0.0261139	0.979167	0.997234	PREDICTED:_sterol_regulatory_element-binding_protein_cleavage-activating_protein_[Bombyx_mori]
KWMTBOMO00477	0.987782	0.445197	4.19089	0.10623	0.9154	NA	PREDICTED:_uncharacterized_protein_LOC107445205_[Parasteatoda_tepidariorum]
KWMTBOMO00478	3.63105	-0.728739	1.56086	-0.466884	0.640583	NA	PREDICTED:_uncharacterized_protein_LOC106130496_[Amyelois_transitella]
KWMTBOMO00479	54.9114	0.0528052	0.862414	0.0612295	0.951176	0.989715	PREDICTED:_uncharacterized_protein_LOC101740302_[Bombyx_mori]
KWMTBOMO00480	7.24409	-2.18342	1.78241	-1.22498	0.220583	0.605168	PREDICTED:_uncharacterized_protein_LOC106130495_[Amyelois_transitella]
KWMTBOMO00481	2.23836	0.418219	3.4148	0.122473	0.902525	NA	hypothetical_protein_KGM_08822_[Danaus_plexippus]
KWMTBOMO00482	0.685159	1.92525	4.12849	0.466334	0.640976	NA	Uncharacterized_protein_OBRU01_15813_[Operophtera_brumata]
KWMTBOMO00483	0.362404	0.546331	4.19834	0.13013	0.896463	NA
KWMTBOMO00484	0.377101	-2.49275	4.19061	-0.594841	0.55195	NA
KWMTBOMO00485	0.143843	-1.35824	4.23938	-0.320387	0.748675	NA	PREDICTED:_uncharacterized_protein_LOC106130495_[Amyelois_transitella]
KWMTBOMO00486	1364.52	0.290146	0.234326	1.23821	0.215637	0.598574	Cdc42_[Spodoptera_litura]
KWMTBOMO00487	742.138	0.142876	0.27306	0.523241	0.600807	0.87617	1-Cys_peroxiredoxin_[Bombyx_mori]
KWMTBOMO00488	0.142299	0.446033	4.23766	0.105255	0.916174	NA	bombyxin_E-1_precursor_[Bombyx_mori]
KWMTBOMO00489	0.424952	-1.74659	4.21507	-0.414367	0.678605	NA	BXA7_BOMMO_RecName:_Full=Bombyxin_A-7;_Short=BBX-A7;_AltName:_Full=4K-prothoracicotropic_hormone;_Short=4K-PTTH;_Contains:_RecName:_Full=Bombyxin_A-7_B_chain;_Contains:_RecName:_Full=Bombyxin_A-7_A_chain;_Flags:_Precursor
KWMTBOMO00490	810.695	-0.640848	0.317669	-2.01735	0.0436593	0.235351	PREDICTED:_fibrinogen_alpha_chain_[Papilio_xuthus]
KWMTBOMO00491	813.092	0.400884	0.196407	2.04109	0.0412422	0.226795	PREDICTED:_ubiquitin_carboxyl-terminal_hydrolase_isozyme_L5_isoform_X2_[Bombyx_mori]
KWMTBOMO00492	213.96	0.430796	0.323546	1.33148	0.183031	0.551199	fatty_alcohol_acetyltransferase_[Agrotis_segetum]
KWMTBOMO00493	1.75563	-2.85008	2.41501	-1.18015	0.23794	NA	PREDICTED:_enolase_[Papilio_xuthus]
KWMTBOMO00494	764.016	-0.0734516	0.220911	-0.332494	0.739516	0.930757	PREDICTED:_dephospho-CoA_kinase_[Papilio_xuthus]
KWMTBOMO00495	127.632	-0.479739	0.448896	-1.06871	0.285201	0.677177	PREDICTED:_autophagy-related_protein_9A_[Bombyx_mori]
KWMTBOMO00496	4329.69	-0.526514	0.348799	-1.50951	0.13117	0.460722	PREDICTED:_mucin-5AC-like_[Amyelois_transitella]
KWMTBOMO00497	1919.38	-1.28029	0.230223	-5.56108	2.68103e-08	1.88968e-06	hypothetical_protein_KGM_14041_[Danaus_plexippus]
KWMTBOMO00498	5587.1	-0.27176	0.466401	-0.582674	0.560113	0.859389	PREDICTED:_uncharacterized_protein_LOC106717135_isoform_X1_[Papilio_machaon]
KWMTBOMO00499	660.271	-0.190954	0.220015	-0.867913	0.385442	0.761593	PREDICTED:_prostatic_acid_phosphatase-like_[Bombyx_mori]
KWMTBOMO00500	275.916	0.298471	0.359019	0.831351	0.405775	0.777638	PREDICTED:_uncharacterized_protein_LOC105842551_[Bombyx_mori]
KWMTBOMO00501	712.285	0.525845	0.267579	1.9652	0.0493914	0.255928	PREDICTED:_SNF4/AMP-activated_protein_kinase_gamma_subunit_isoform_X1_[Bombyx_mori]
KWMTBOMO00502	157.475	-0.795907	0.303798	-2.61986	0.00879668	0.0742885	PREDICTED:_uncharacterized_protein_LOC101740840_[Bombyx_mori]
KWMTBOMO00503	221.695	-1.40658	0.311374	-4.51732	6.26274e-06	0.000203184	PREDICTED:_uncharacterized_protein_LOC101740840_[Bombyx_mori]
KWMTBOMO00504	13.7677	1.70756	1.72002	0.992757	0.320828	0.71401
KWMTBOMO00505	60.7149	0.471957	0.657289	0.718036	0.472735	0.815138	PREDICTED:_uncharacterized_protein_LOC107172728_[Diuraphis_noxia]
KWMTBOMO00506	128.514	-1.64134	0.369703	-4.43961	9.01206e-06	0.000273611	PREDICTED:_uncharacterized_protein_LOC101740840_[Bombyx_mori]
KWMTBOMO00507	175.872	-2.62974	0.585352	-4.49258	7.0364e-06	0.000223565	PREDICTED:_probable_cationic_amino_acid_transporter_[Amyelois_transitella]
KWMTBOMO00508	13.1258	-0.129547	0.677043	-0.191342	0.848258	0.965498	PREDICTED:_probable_cationic_amino_acid_transporter_[Amyelois_transitella]
KWMTBOMO00509	1.99515	-1.80982	1.99752	-0.906035	0.364917	NA
KWMTBOMO00510	9.46186	1.52176	0.867394	1.75441	0.0793605	0.346526	Uncharacterized_protein_OBRU01_02821_[Operophtera_brumata]
KWMTBOMO00511	31.0891	-2.25624	0.739399	-3.05145	0.00227736	0.0255964	PREDICTED:_uncharacterized_protein_LOC106717090_[Papilio_machaon]
KWMTBOMO00512	324.658	0.293988	0.344277	0.853929	0.393144	0.768049	PREDICTED:_neurocalcin_homolog_[Bombyx_mori]
KWMTBOMO00513	130.242	-0.188816	0.442875	-0.426341	0.669859	0.905382	PREDICTED:_neuronal_calcium_sensor_2_[Bombyx_mori]
KWMTBOMO00514	618.54	-0.120975	0.213254	-0.567283	0.570522	0.863942	PREDICTED:_tyrosine-protein_kinase_PR2_[Papilio_machaon]
KWMTBOMO00515	0	NA	NA	NA	NA	NA	AF461149_1_transposase_[Bombyx_mori]
KWMTBOMO00516	196.133	0.343597	0.315486	1.08911	0.276107	0.666997	Protein_SERAC1_[Operophtera_brumata]
KWMTBOMO00517	0	NA	NA	NA	NA	NA	PREDICTED:_uncharacterized_protein_LOC106721395_[Papilio_machaon]
KWMTBOMO00518	34.5592	0.781424	0.606374	1.28868	0.197508	0.572909	PREDICTED:_forkhead_box_protein_F1-A-like_[Bombyx_mori]
KWMTBOMO00519	1.15391	-4.2973	4.11249	-1.04494	0.296052	NA	Uncharacterized_protein_OBRU01_24930,_partial_[Operophtera_brumata]
KWMTBOMO00520	481.921	0.201337	0.234462	0.858718	0.390496	0.76564	putative_ubiquitin-conjugating_enzyme_E2_g_[Danaus_plexippus]
KWMTBOMO00521	345.582	-0.519695	0.213601	-2.43302	0.0149735	0.111519	putative_seven_in_absentia_[Danaus_plexippus]
KWMTBOMO00522	58.8678	0.380419	0.468742	0.811574	0.417036	0.784404	PREDICTED:_autophagy-related_protein_13_homolog_[Papilio_xuthus]
KWMTBOMO00523	5.33795	0.940817	1.28079	0.734561	0.462607	0.810077	PREDICTED:_uncharacterized_protein_LOC106130482_[Amyelois_transitella]
KWMTBOMO00524	10.5455	-0.0996601	0.7119	-0.139992	0.888667	0.976023	PREDICTED:_uncharacterized_protein_LOC106130482_[Amyelois_transitella]
KWMTBOMO00525	444.479	0.402458	0.473421	0.850106	0.395266	0.770127	PREDICTED:_nostrin_isoform_X1_[Bombyx_mori]
KWMTBOMO00526	219.821	-0.554823	0.422304	-1.3138	0.188913	0.560502	PREDICTED:_transmembrane_protein_198_[Papilio_machaon]
KWMTBOMO00527	1090.23	-0.280337	0.253619	-1.10535	0.269008	0.662285	PREDICTED:_DNA-damage_inducible_protein_isoform_X2_[Bombyx_mori]
KWMTBOMO00528	47.5503	-0.828676	0.639438	-1.29594	0.194995	0.569514	PREDICTED:_SH2_domain-containing_protein_3C_isoform_X2_[Bombyx_mori]
KWMTBOMO00529	6.37638	0.626164	1.00985	0.620058	0.535219	0.850038	PREDICTED:_alpha-mannosidase_2-like_[Bombyx_mori]
KWMTBOMO00530	233.268	-0.325298	0.347727	-0.935496	0.349533	0.736186	D-arabinose_1-dehydrogenase_[Papilio_xuthus]
KWMTBOMO00531	1111.03	-0.17188	0.236983	-0.725284	0.468278	0.813665	PREDICTED:_ADP-ribosylation_factor-like_protein_5B_[Amyelois_transitella]
KWMTBOMO00532	1273.98	-0.549453	0.249777	-2.19977	0.0278232	0.173375	alpha-mannosidase_II_[Spodoptera_frugiperda]
KWMTBOMO00533	0.557908	1.21931	4.20534	0.289943	0.77186	NA	endonuclease_and_reverse_transcriptase-like_protein_[Bombyx_mori]
KWMTBOMO00534	13.0787	0.216828	0.864746	0.250741	0.802014	0.951575	PREDICTED:_glucuronyltransferase_isoform_X1_[Bombyx_mori]
KWMTBOMO00535	1009.61	0.180315	0.328087	0.549595	0.582597	0.868814	PREDICTED:_uncharacterized_protein_LOC101742281_[Bombyx_mori]
KWMTBOMO00536	924.081	-1.02526	0.355704	-2.88233	0.00394742	0.0393212	sensory_neuron_membrane_protein_3_[Spodoptera_litura]
KWMTBOMO00537	292.612	0.339132	0.383436	0.884454	0.376451	0.754995	PREDICTED:_protein_AF-10_isoform_X4_[Bombyx_mori]
KWMTBOMO00538	4497.54	1.54638	0.44575	3.46917	0.000522067	0.00772483	PREDICTED:_proton-coupled_amino_acid_transporter_1_isoform_X1_[Bombyx_mori]
KWMTBOMO00539	777.596	0.0462529	0.310127	0.149142	0.881442	0.974133	PREDICTED:_PERQ_amino_acid-rich_with_GYF_domain-containing_protein_2_[Bombyx_mori]
KWMTBOMO00540	184.617	-0.204427	0.487379	-0.419441	0.674894	0.907237	PREDICTED:_otoferlin-like_[Bombyx_mori]
KWMTBOMO00541	15.2037	-0.450494	1.96508	-0.22925	0.818675	0.956248	Yokozuna_[Bombyx_mori]
KWMTBOMO00542	703.618	-0.68643	0.196774	-3.48842	0.00048588	0.00732154	PREDICTED:_phytanoyl-CoA_dioxygenase_domain-containing_protein_1_[Bombyx_mori]
KWMTBOMO00543	991.389	-1.18015	0.394679	-2.99015	0.00278841	0.0302452	hypothetical_protein_KGM_21589_[Danaus_plexippus]
KWMTBOMO00544	476.933	0.136425	0.244494	0.557987	0.576853	0.866933	Transmembrane_protein_C2orf18-like_[Papilio_xuthus]
KWMTBOMO00545	657.595	-0.455709	0.299207	-1.52306	0.127745	0.454893	lactate_dehydrogenase_[Bombyx_mori]
KWMTBOMO00546	659.856	-0.370918	0.327426	-1.13283	0.257285	0.648636	PREDICTED:_kalirin_[Bombyx_mori]
KWMTBOMO00547	0	NA	NA	NA	NA	NA	reverse_transcriptase_[Danaus_plexippus]
KWMTBOMO00548	401.582	0.105666	0.350174	0.301754	0.76284	0.936787	PREDICTED:_kalirin_[Bombyx_mori]
KWMTBOMO00549	187.147	-0.0617077	0.3172	-0.194539	0.845754	0.964705	PREDICTED:_uncharacterized_protein_LOC106710209_[Papilio_machaon]
KWMTBOMO00550	174.245	0.276171	0.290436	0.950886	0.341662	0.730336	PREDICTED:_E3_ubiquitin-protein_ligase_MYCBP2-like_[Bombyx_mori]
KWMTBOMO00551	1159.83	0.368481	0.400211	0.920715	0.357199	0.7423	Uncharacterized_protein_OBRU01_11868_[Operophtera_brumata]
KWMTBOMO00552	421.138	1.63618	0.591982	2.76391	0.00571139	0.0527627	hypothetical_protein_KGM_08735_[Danaus_plexippus]
KWMTBOMO00553	15.9479	-0.228067	0.771279	-0.2957	0.767459	0.938718	PREDICTED:_E3_ubiquitin-protein_ligase_highwire_[Bombyx_mori]
KWMTBOMO00554	37.3493	-0.788856	0.543506	-1.45142	0.146663	0.493127	PREDICTED:_E3_ubiquitin-protein_ligase_highwire_[Bombyx_mori]
KWMTBOMO00555	90.4223	-1.88231	0.631949	-2.97857	0.00289593	0.0310448	PREDICTED:_sodium-dependent_nutrient_amino_acid_transporter_1-like_[Bombyx_mori]
KWMTBOMO00556	475.058	0.541361	0.461464	1.17314	0.240741	0.629435	PREDICTED:_tyrosine-protein_phosphatase_corkscrew-like_[Amyelois_transitella]
KWMTBOMO00557	138.899	-0.10197	0.431442	-0.236346	0.813164	0.955244	PREDICTED:_coiled-coil_domain-containing_protein_AGAP005037_isoform_X2_[Bombyx_mori]
KWMTBOMO00558	6.78439	2.75572	1.43861	1.91555	0.0554227	0.275099	hypothetical_protein_KGM_08834_[Danaus_plexippus]
KWMTBOMO00559	1.10131	1.34051	3.94937	0.339424	0.73429	NA	reverse_transcriptase_[Bombyx_mori]
KWMTBOMO00560	3.18988	-1.06808	2.36784	-0.451079	0.651933	NA	PREDICTED:_RNA-directed_DNA_polymerase_from_mobile_element_jockey-like_[Plutella_xylostella]
KWMTBOMO00561	8.74063	-0.45046	2.85358	-0.157858	0.874569	0.970813	PREDICTED:_uncharacterized_protein_LOC106713896,_partial_[Papilio_machaon]
KWMTBOMO00562	1118.9	0.831829	0.427034	1.94792	0.0514242	0.262916	PREDICTED:_uncharacterized_protein_LOC106133913_[Amyelois_transitella]
KWMTBOMO00563	38.137	0.0375974	0.563652	0.0667033	0.946818	0.988543	PREDICTED:_coiled-coil_domain-containing_protein_AGAP005037_isoform_X5_[Bombyx_mori]
KWMTBOMO00564	2.05005	-1.20184	1.65178	-0.727604	0.466856	NA	PREDICTED:_coiled-coil_domain-containing_protein_AGAP005037_isoform_X9_[Papilio_xuthus]
KWMTBOMO00565	0	NA	NA	NA	NA	NA	transposase_[Bombyx_mori]
KWMTBOMO00566	22.7784	-0.272101	0.52403	-0.519247	0.603589	0.876602
KWMTBOMO00567	36.9179	0.364227	0.52577	0.692748	0.488467	0.824914	PREDICTED:_coiled-coil_domain-containing_protein_AGAP005037_isoform_X3_[Bombyx_mori]
KWMTBOMO00568	505.72	-0.161631	0.527856	-0.306202	0.759451	0.935791	PREDICTED:_solute_carrier_family_35_member_B1_homolog,_partial_[Bombyx_mori]
KWMTBOMO00569	14.7047	-1.14321	0.767774	-1.48899	0.13649	0.470899	reverse_transcriptase_[Bombyx_mori]
KWMTBOMO00570	0.0466612	-0.450464	4.24699	-0.106067	0.91553	NA	PREDICTED:_uncharacterized_protein_LOC106708887_[Papilio_machaon]
KWMTBOMO00571	1.18662	0.243579	2.9234	0.0833205	0.933597	NA	PREDICTED:_uncharacterized_protein_LOC105398649_[Plutella_xylostella]
KWMTBOMO00572	0	NA	NA	NA	NA	NA	endonuclease-reverse_transcriptase_[Bombyx_mori]
KWMTBOMO00573	0.85486	-0.105433	2.66005	-0.0396357	0.968384	NA	hypothetical_protein_M513_10814,_partial_[Trichuris_suis]
KWMTBOMO00574	20621.1	-0.789786	0.241193	-3.2745	0.00105848	0.0137145	PREDICTED:_basement_membrane-specific_heparan_sulfate_proteoglycan_core_protein-like_isoform_X4_[Bombyx_mori]
KWMTBOMO00575	2293.92	-0.304762	0.428951	-0.710482	0.477405	0.817873	PREDICTED:_uncharacterized_protein_LOC101745012_[Bombyx_mori]
KWMTBOMO00576	5650.97	-0.0888688	0.474749	-0.187191	0.851511	0.965996	PREDICTED:_uncharacterized_protein_LOC101745012_[Bombyx_mori]
KWMTBOMO00577	0.566648	-1.32437	4.23399	-0.312795	0.754436	NA	reverse_transcriptase_[Bombyx_mori]
KWMTBOMO00578	1032.15	-0.297659	0.481512	-0.618176	0.536459	0.850038	PREDICTED:_uncharacterized_protein_LOC101745012_[Bombyx_mori]
KWMTBOMO00579	26.6184	0.492488	0.485195	1.01503	0.310092	0.703874	PREDICTED:_aldose_1-epimerase_[Papilio_machaon]
KWMTBOMO00580	217.095	0.741256	0.267646	2.76954	0.00561355	0.0520544	Uncharacterized_protein_OBRU01_03734_[Operophtera_brumata]
KWMTBOMO00581	423.027	0.785625	0.544623	1.44251	0.149158	0.497067	PREDICTED:_alpha-tocopherol_transfer_protein-like_[Amyelois_transitella]
KWMTBOMO00582	298.164	0.354762	0.452232	0.784468	0.432766	0.793907	PREDICTED:_chondroitin_sulfate_proteoglycan_4_[Amyelois_transitella]
KWMTBOMO00583	10.6614	-1.09699	0.893277	-1.22805	0.219428	0.60351	PREDICTED:_uncharacterized_protein_LOC106130523_[Amyelois_transitella]
KWMTBOMO00584	105.043	0.58357	0.370137	1.57663	0.11488	0.429857	PREDICTED:_chromatin_complexes_subunit_BAP18-like_isoform_X4_[Bombyx_mori]
KWMTBOMO00585	3.79009	-4.41088	1.65466	-2.66574	0.00768189	NA	PREDICTED:_LIM_homeobox_transcription_factor_1-beta_[Bombyx_mori]
KWMTBOMO00586	0	NA	NA	NA	NA	NA	Gag-like_protein_[Operophtera_brumata]
KWMTBOMO00587	2.0255	0.260394	1.89994	0.137053	0.890989	NA	hypothetical_protein_KGM_10629_[Danaus_plexippus]
KWMTBOMO00588	254.139	-0.386697	0.265147	-1.45842	0.144725	0.489286	PREDICTED:_F-box/WD_repeat-containing_protein_7_isoform_X1_[Bombyx_mori]
KWMTBOMO00589	44.534	0.514941	0.535819	0.961035	0.336535	0.72648	PREDICTED:_protein_bric-a-brac_1-like_[Bombyx_mori]
KWMTBOMO00590	23.8206	0.84848	0.685901	1.23703	0.216076	0.599069	PREDICTED:_protein_bric-a-brac_1,_partial_[Bombyx_mori]
KWMTBOMO00591	2452.63	-0.161542	0.347232	-0.465228	0.641768	0.893176	PREDICTED:_CCR4-NOT_transcription_complex_subunit_1_isoform_X3_[Bombyx_mori]
KWMTBOMO00592	2294.53	-0.0103325	0.250477	-0.0412513	0.967096	0.992596	uncharacterized_protein_LOC100302108_[Bombyx_mori]
KWMTBOMO00593	50.6082	-0.638616	0.443344	-1.44045	0.14974	0.497067	PREDICTED:_DNA-binding_protein_D-ETS-3_[Bombyx_mori]
KWMTBOMO00594	0.456297	0.738336	4.18753	0.176318	0.860044	NA	IQ_and_AAA_domain-containing_protein_1_[Operophtera_brumata]
KWMTBOMO00595	21.6725	-0.405	0.618885	-0.654402	0.512853	0.838042	PREDICTED:_uncharacterized_protein_LOC105842554_[Bombyx_mori]
KWMTBOMO00596	84.5046	-0.0438345	0.401197	-0.109259	0.912997	0.981884	PREDICTED:_succinate_dehydrogenase_[ubiquinone]_flavoprotein_subunit,_mitochondrial-like_isoform_X1_[Bombyx_mori]
KWMTBOMO00597	68.5056	0.394311	0.397659	0.991581	0.321402	0.714659	PREDICTED:_succinate_dehydrogenase_[ubiquinone]_flavoprotein_subunit,_mitochondrial-like_isoform_X1_[Bombyx_mori]
KWMTBOMO00598	56.5642	-1.06481	0.393054	-2.70907	0.00674719	0.0600314	endonuclease-reverse_transcriptase_[Bombyx_mori]
KWMTBOMO00599	16.408	-1.10306	0.652698	-1.69	0.0910271	0.37545	PREDICTED:_protein_SCAI_[Bombyx_mori]
KWMTBOMO00600	1202.05	0.107605	0.364448	0.295254	0.7678	0.938718	PREDICTED:_uncharacterized_protein_LOC101746166_[Bombyx_mori]
KWMTBOMO00601	0.800389	-0.344577	4.12596	-0.0835144	0.933443	NA	S33901_reverse_transcriptase_-_silkworm_transposon_Pao
KWMTBOMO00602	0.490955	-1.32447	4.23399	-0.312819	0.754418	NA	PREDICTED:_RNA-directed_DNA_polymerase_from_mobile_element_jockey-like_[Plutella_xylostella]
KWMTBOMO00603	1028.42	-0.0110688	0.275218	-0.0402183	0.967919	0.992953	PREDICTED:_uncharacterized_protein_LOC101746166_[Bombyx_mori]
KWMTBOMO00604	5.4649	0.017948	1.09334	0.0164158	0.986903	0.998493	PREDICTED:_uncharacterized_protein_LOC101739482_isoform_X1_[Bombyx_mori]
KWMTBOMO00605	113.243	-0.462587	0.4928	-0.938692	0.347889	0.735448	PREDICTED:_uncharacterized_protein_LOC101739482_isoform_X3_[Bombyx_mori]
KWMTBOMO00606	269.131	0.099332	0.267045	0.371968	0.709917	0.920343	PREDICTED:_paraplegin_[Amyelois_transitella]
KWMTBOMO00607	117.183	0.293488	0.339678	0.864018	0.387578	0.763605	PREDICTED:_paraplegin_[Amyelois_transitella]
KWMTBOMO00608	1.98335	-1.89782	1.88949	-1.00441	0.31518	NA	PREDICTED:_uncharacterized_protein_LOC105841445_[Bombyx_mori]
KWMTBOMO00609	0	NA	NA	NA	NA	NA	PREDICTED:_uncharacterized_protein_LOC101747137_[Bombyx_mori]
KWMTBOMO00610	125.209	-0.9007	0.418331	-2.15308	0.0313123	0.18763	PREDICTED:_uncharacterized_protein_LOC105841448_[Bombyx_mori]
KWMTBOMO00611	99.0585	-0.216428	0.324441	-0.667081	0.50472	0.833206	Uncharacterized_protein_OBRU01_09015,_partial_[Operophtera_brumata]
KWMTBOMO00612	2.8132	-1.33518	1.62167	-0.82334	0.410315	NA	reverse_transcriptase_[Bombyx_mori]
KWMTBOMO00613	0.118342	-0.450475	4.24699	-0.106069	0.915527	NA	endonuclease-reverse_transcriptase_[Bombyx_mori]
KWMTBOMO00614	220.541	-0.52616	0.262029	-2.00803	0.0446404	0.238652	PREDICTED:_potassium_voltage-gated_channel_protein_Shaker_isoform_X11_[Bombyx_mori]
KWMTBOMO00615	0	NA	NA	NA	NA	NA	reverse_transcriptase_[Bombyx_mori]
KWMTBOMO00616	0.0466612	-0.450464	4.24699	-0.106067	0.91553	NA	gag-like_protein_[Bombyx_mori]
KWMTBOMO00617	353.695	-0.162866	0.226183	-0.720064	0.471485	0.815027	PREDICTED:_protein_angel-like_[Bombyx_mori]
KWMTBOMO00618	34.6465	0.708756	0.581668	1.21849	0.223038	0.607953	PREDICTED:_uncharacterized_protein_LOC101746464_[Bombyx_mori]
KWMTBOMO00619	195.681	0.166286	0.34363	0.48391	0.62845	0.888175	PREDICTED:_uncharacterized_protein_LOC101746464_[Bombyx_mori]
KWMTBOMO00620	1115.93	1.33329	0.410721	3.24621	0.00116951	0.0149174	PREDICTED:_proton-coupled_amino_acid_transporter_4_[Bombyx_mori]
KWMTBOMO00621	331.257	0.00315614	0.303144	0.0104114	0.991693	0.999134	PREDICTED:_E3_ubiquitin-protein_ligase_UHRF1-like_isoform_X2_[Bombyx_mori]
KWMTBOMO00622	3.53232	0.058279	1.52219	0.0382863	0.969459	NA	PREDICTED:_uncharacterized_protein_LOC105841444_[Bombyx_mori]
KWMTBOMO00623	142.677	0.0690573	0.337639	0.20453	0.837939	0.961947	hypothetical_protein_KGM_08773_[Danaus_plexippus]
KWMTBOMO00624	2.38815	-0.742651	1.96223	-0.378473	0.705079	NA	PREDICTED:_uncharacterized_protein_LOC106130478_[Amyelois_transitella]
KWMTBOMO00625	0.148987	-0.450491	4.24699	-0.106073	0.915524	NA	reverse_transcriptase_[Bombyx_mori]
KWMTBOMO00626	3.27108	-0.469589	2.05297	-0.228737	0.819074	NA	PREDICTED:_uncharacterized_protein_LOC106103470_[Papilio_polytes]
KWMTBOMO00627	291.191	0.186799	0.330538	0.565137	0.571981	0.86412	PREDICTED:_serine/threonine-protein_kinase_tricorner_isoform_X1_[Papilio_xuthus]
KWMTBOMO00628	23.0388	-0.119357	0.733649	-0.162689	0.870763	0.969977	PREDICTED:_ecdysone-induced_protein_78C_[Bombyx_mori]
KWMTBOMO00629	0.225568	-0.46341	4.24091	-0.109272	0.912987	NA	PREDICTED:_uncharacterized_protein_LOC106138993_[Amyelois_transitella]
KWMTBOMO00630	0.661889	-3.59092	4.13296	-0.86885	0.384929	NA	reverse_transcriptase_[Bombyx_mori]
KWMTBOMO00631	37.5883	0.37538	0.47074	0.797426	0.425204	0.789536	PREDICTED:_nitrogen_permease_regulator_2-like_protein_isoform_X1_[Bombyx_mori]
KWMTBOMO00632	0	NA	NA	NA	NA	NA	reverse_transcriptase_[Bombyx_mori]
KWMTBOMO00633	54.664	0.215821	0.561309	0.384496	0.700611	0.915096	PREDICTED:_nitrogen_permease_regulator_2-like_protein_isoform_X1_[Bombyx_mori]
KWMTBOMO00634	0	NA	NA	NA	NA	NA	Retrovirus-related_Pol_polyprotein_from_transposon_TNT_1-94_[Papilio_machaon]
KWMTBOMO00635	0	NA	NA	NA	NA	NA	Retrovirus-related_Pol_polyprotein_from_transposon_TNT_1-94_[Papilio_machaon]
KWMTBOMO00636	1403.69	2.25809	0.307354	7.34687	2.02895e-13	4.25239e-11	PREDICTED:_proton-coupled_amino_acid_transporter_1-like_[Bombyx_mori]
KWMTBOMO00637	403.01	-0.0921547	0.415549	-0.221766	0.824496	0.957036	PREDICTED:_coatomer_protein_complex_subunit_beta_2_isoform_X1_[Bombyx_mori]
KWMTBOMO00638	1761.83	0.10121	0.411112	0.246186	0.805538	0.953402	coatomer_protein_complex_subunit_beta_2_[Bombyx_mori]
KWMTBOMO00639	183.765	0.751847	0.363135	2.07043	0.0384116	0.216681	PREDICTED:_transcription_initiation_factor_TFIID_subunit_4_[Bombyx_mori]
KWMTBOMO00640	316.231	0.0583192	0.361053	0.161525	0.87168	0.969977	PREDICTED:_H(+)/Cl(-)_exchange_transporter_5_isoform_X2_[Bombyx_mori]
KWMTBOMO00641	194.226	0.195952	0.39811	0.492206	0.622574	0.885187	PREDICTED:_protein_furry_isoform_X2_[Bombyx_mori]
KWMTBOMO00642	1.62887	-1.1187	1.8166	-0.61582	0.538013	NA	neuropeptide_receptor_A18_[Bombyx_mori]
KWMTBOMO00643	130.169	0.103547	0.491862	0.21052	0.833262	0.9601	PREDICTED:_protein_furry_isoform_X3_[Bombyx_mori]
KWMTBOMO00644	3989.68	0.00732662	0.22938	0.031941	0.974519	0.995157	os_protein_[Bombyx_mori]
KWMTBOMO00645	0	NA	NA	NA	NA	NA	AF461149_1_transposase_[Bombyx_mori]
KWMTBOMO00646	957.689	-1.81742	0.233735	-7.77555	7.51198e-15	2.09926e-12	PREDICTED:_glycine_cleavage_system_H_protein-like_[Papilio_machaon]
KWMTBOMO00647	7.68206	-1.25527	1.1584	-1.08362	0.278534	0.670094	PREDICTED:_ATP_synthase_subunit_gamma,_mitochondrial-like_[Amyelois_transitella]
KWMTBOMO00648	5.78517	-1.60936	1.25457	-1.2828	0.199562	0.575743	ATP_synthase_subunit_gamma_[Operophtera_brumata]
KWMTBOMO00649	5.87256	-0.866939	1.18128	-0.733901	0.463009	0.810077	PREDICTED:_ATP_synthase_subunit_gamma,_mitochondrial-like_[Amyelois_transitella]
KWMTBOMO00650	7948.86	-1.64119	0.237618	-6.90684	4.95581e-12	7.91385e-10	phenylalanine_hydroxylase_[Bombyx_mori]
KWMTBOMO00651	34.6415	-0.973966	0.480424	-2.0273	0.0426313	0.231433	arrowhead_PA_[Bombyx_mori]
KWMTBOMO00652	212.464	0.204857	0.344499	0.594653	0.552076	0.856882	PREDICTED:_G-protein-signaling_modulator_2_isoform_X1_[Amyelois_transitella]
KWMTBOMO00653	0.382597	0.414102	4.23234	0.0978423	0.922057	NA	PREDICTED:_uncharacterized_protein_LOC101744604_[Bombyx_mori]
KWMTBOMO00654	203.068	-0.084616	0.331371	-0.255351	0.798452	0.950229	PREDICTED:_cycle_like_factor_b_isoform_X1_[Bombyx_mori]
KWMTBOMO00655	684.852	0.326155	0.306039	1.06573	0.286546	0.678745	ociad_protein_isoform_2_[Bombyx_mori]
KWMTBOMO00656	8.76927	0.308475	0.768728	0.401279	0.688214	0.912749	ociad_protein_isoform_1_[Bombyx_mori]
KWMTBOMO00657	4.70954	1.8894	1.30039	1.45295	0.146238	0.492371	PREDICTED:_uncharacterized_protein_LOC106102669_[Papilio_polytes]
KWMTBOMO00658	0.102326	-0.450533	4.24699	-0.106083	0.915517	NA	PREDICTED:_uncharacterized_protein_LOC105842356_[Bombyx_mori]
KWMTBOMO00659	0.644462	-0.706711	4.16207	-0.169798	0.865169	NA	PREDICTED:_piggyBac_transposable_element-derived_protein_3-like_[Bombyx_mori]
KWMTBOMO00660	2307.85	-0.531926	0.313257	-1.69805	0.0894987	0.372034	PREDICTED:_hepatic_leukemia_factor_isoform_X10_[Bombyx_mori]
KWMTBOMO00661	1787.12	-0.737791	0.252926	-2.91702	0.00353391	0.0360307	PREDICTED:_proton-coupled_amino_acid_transporter_1-like_isoform_X2_[Bombyx_mori]
KWMTBOMO00662	1.57317	0.734989	2.69062	0.273167	0.784725	NA	PREDICTED:_proton-coupled_amino_acid_transporter_4-like_[Papilio_xuthus]
KWMTBOMO00663	8.50207	-1.18684	1.10949	-1.06972	0.284748	0.676702
KWMTBOMO00664	0	NA	NA	NA	NA	NA	PREDICTED:_G-protein_coupled_receptor_moody-like_[Papilio_machaon]
KWMTBOMO00665	0	NA	NA	NA	NA	NA	olfactory-receptor_3_[Bombyx_mandarina]
KWMTBOMO00666	0	NA	NA	NA	NA	NA	PREDICTED:_uncharacterized_protein_LOC106708099_[Papilio_machaon]
KWMTBOMO00667	0	NA	NA	NA	NA	NA	non-LTR_retrotransposon_CATS_[Danaus_plexippus]
KWMTBOMO00668	0.435519	-1.38715	4.20262	-0.330067	0.741349	NA	PREDICTED:_uncharacterized_protein_LOC105842017_[Bombyx_mori]
KWMTBOMO00669	0.384214	-1.72627	4.21548	-0.409506	0.682168	NA	PREDICTED:_uncharacterized_protein_LOC101742877_[Bombyx_mori]
KWMTBOMO00670	3.04707	-1.842	1.37766	-1.33705	0.181205	NA	PREDICTED:_uncharacterized_protein_LOC101742726_isoform_X1_[Bombyx_mori]
KWMTBOMO00671	246.317	-0.266223	0.279068	-0.953971	0.340098	0.72934	PREDICTED:_uncharacterized_protein_LOC101735501_[Bombyx_mori]
KWMTBOMO00672	257.599	0.252525	0.236257	1.06886	0.285134	0.677177	PREDICTED:_uncharacterized_protein_LOC106661425_isoform_X1_[Cimex_lectularius]
KWMTBOMO00673	17.1375	-0.449243	0.804849	-0.558171	0.576728	0.866933	PREDICTED:_neogenin_[Bombyx_mori]
KWMTBOMO00674	21.5613	-0.129422	0.762732	-0.169683	0.86526	0.969347	PREDICTED:_neogenin_[Bombyx_mori]
KWMTBOMO00675	8.43989	-0.692055	1.3157	-0.525996	0.598891	0.87617	PREDICTED:_neogenin_[Bombyx_mori]
KWMTBOMO00676	233.206	0.108051	0.258848	0.41743	0.676364	0.907816	PREDICTED:_mediator_of_RNA_polymerase_II_transcription_subunit_16_[Bombyx_mori]
KWMTBOMO00677	158.392	-0.359082	0.335353	-1.07076	0.284278	0.67589	PREDICTED:_DAZ-associated_protein_2-like_isoform_X2_[Bombyx_mori]
KWMTBOMO00678	466.698	-0.473314	0.260894	-1.8142	0.0696464	0.320618	PREDICTED:_protein_daughterless_isoform_X3_[Amyelois_transitella]
KWMTBOMO00679	800.062	0.128414	0.208925	0.614642	0.538791	0.851085	hypothetical_protein_KGM_13330_[Danaus_plexippus]
KWMTBOMO00680	1058.37	-0.539292	0.290424	-1.85691	0.0633236	0.300396	PREDICTED:_ATP-dependent_zinc_metalloprotease_YME1_homolog,_partial_[Papilio_xuthus]
KWMTBOMO00681	185.763	0.154392	0.273259	0.565002	0.572072	0.86412	PREDICTED:_gastrula_zinc_finger_protein_XlCGF26.1-like_[Amyelois_transitella]
KWMTBOMO00682	29.245	-1.34067	0.561729	-2.38669	0.0170008	0.122175	PREDICTED:_zinc_finger_protein_431-like_[Amyelois_transitella]
KWMTBOMO00683	17.5641	-2.85428	0.834273	-3.42128	0.00062327	0.00893209	PREDICTED:_uncharacterized_protein_LOC101742051_isoform_X2_[Bombyx_mori]
KWMTBOMO00684	34.4939	-0.581458	0.563888	-1.03116	0.302466	0.695294	glutamate_decarboxylase_1_[Chilo_suppressalis]
KWMTBOMO00685	9.48029	-1.52581	1.10801	-1.37707	0.16849	0.529589	PREDICTED:_glutamate_decarboxylase_[Bombyx_mori]
KWMTBOMO00686	718.134	0.511991	0.369608	1.38523	0.165983	0.525686	PREDICTED:_LOW_QUALITY_PROTEIN:_presequence_protease,_mitochondrial-like_[Bombyx_mori]
KWMTBOMO00687	19727.2	-0.241947	0.206607	-1.17105	0.241579	0.630231	PREDICTED:_probable_nucleolar_GTP-binding_protein_1_[Bombyx_mori]
KWMTBOMO00688	167.576	-0.0518993	0.292341	-0.17753	0.859092	0.966891	YEATS_domain-containing_protein_2_[Papilio_xuthus]
KWMTBOMO00689	265.335	-0.209391	0.250618	-0.835498	0.403437	0.776018	PREDICTED:_BTB/POZ_domain-containing_protein_10_[Papilio_polytes]
KWMTBOMO00690	37.8071	-1.23559	0.490743	-2.51779	0.0118093	0.0930221	hypothetical_protein_RR46_12739_[Papilio_xuthus]
KWMTBOMO00691	7.26259	-0.780308	0.928237	-0.840634	0.400553	0.774437	PREDICTED:_uncharacterized_protein_LOC101741243_[Bombyx_mori]
KWMTBOMO00692	7.25252	-1.20954	1.03796	-1.16531	0.243893	0.632949	PREDICTED:_uncharacterized_protein_LOC101741243_[Bombyx_mori]
KWMTBOMO00693	8.30745	-0.744606	0.844861	-0.881335	0.378137	0.756396	PREDICTED:_uncharacterized_protein_LOC101741243_[Bombyx_mori]
KWMTBOMO00694	2465.9	-1.1124	0.382765	-2.90622	0.00365828	0.0370835	PREDICTED:_testis-expressed_sequence_9_protein-like_[Bombyx_mori]
KWMTBOMO00695	1144.11	-0.0186977	0.263948	-0.0708385	0.943526	0.987622	PREDICTED:_protein_FAM214A_[Bombyx_mori]
KWMTBOMO00696	1622.99	-0.52794	0.408795	-1.29145	0.196547	0.571197	PREDICTED:_LOW_QUALITY_PROTEIN:_uncharacterized_protein_LOC101741103_[Bombyx_mori]
KWMTBOMO00697	1.07964	0.224655	3.98652	0.0563536	0.95506	NA	AF461149_1_transposase_[Bombyx_mori]
KWMTBOMO00698	175.954	-0.675351	0.398839	-1.69329	0.0903999	0.373758	PREDICTED:_androgen-dependent_TFPI-regulating_protein-like_isoform_X2_[Bombyx_mori]
KWMTBOMO00699	3129.12	-0.485547	0.437645	-1.10946	0.267234	0.660395	PREDICTED:_zinc_finger_CCCH_domain-containing_protein_13_[Bombyx_mori]
KWMTBOMO00700	375.683	-0.752967	0.417477	-1.80361	0.071292	0.325612	PREDICTED:_zinc_finger_CCCH_domain-containing_protein_13_[Bombyx_mori]
KWMTBOMO00701	0.241933	-0.450428	4.24699	-0.106058	0.915536	NA	PREDICTED:_uncharacterized_protein_LOC103309518_[Acyrthosiphon_pisum]
KWMTBOMO00702	158.552	-0.16256	0.529	-0.307297	0.758618	0.935729	hypothetical_protein_N306_08470,_partial_[Opisthocomus_hoazin]
KWMTBOMO00703	181.177	-0.145528	0.345943	-0.42067	0.673996	0.906823	PREDICTED:_uncharacterized_protein_LOC101746039_[Bombyx_mori]
KWMTBOMO00704	1344.55	-0.424504	0.214978	-1.97464	0.0483094	0.252449	PREDICTED:_uncharacterized_protein_LOC106124770_[Papilio_xuthus]
KWMTBOMO00705	1.27246	-1.57107	3.96316	-0.396417	0.691797	NA	hypothetical_protein_RR46_12751_[Papilio_xuthus]
KWMTBOMO00706	1361.49	2.26354	0.512057	4.42048	9.84814e-06	0.000295348	Peritrophin_type-A_domain_protein_3_[Operophtera_brumata]
KWMTBOMO00707	74.7763	0.0233147	0.317471	0.0734389	0.941457	0.987165	PREDICTED:_gastrula_zinc_finger_protein_XlCGF26.1-like_[Plutella_xylostella]
KWMTBOMO00708	9.50309	0.159072	0.942565	0.168765	0.865981	0.969347	PREDICTED:_angiotensin-converting_enzyme-like_[Amyelois_transitella]
KWMTBOMO00709	1701.74	-0.294306	0.399464	-0.736753	0.461272	0.809428	PREDICTED:_chaoptin_[Bombyx_mori]
KWMTBOMO00710	1437.82	-0.0886061	0.28002	-0.316427	0.751678	0.934166	3-hydroxy-3-methylglutaryl-CoA_reductase_precursor_[Bombyx_mori]
KWMTBOMO00711	623.273	-0.595374	0.642738	-0.926309	0.354286	0.740483	PREDICTED:_protein_canopy_homolog_1_[Papilio_polytes]
KWMTBOMO00712	1677.44	-0.0491276	0.31913	-0.153942	0.877655	0.972168	PREDICTED:_paired_amphipathic_helix_protein_Sin3a_[Bombyx_mori]
KWMTBOMO00713	255.893	-0.748466	0.303289	-2.46783	0.0135934	0.103684	PREDICTED:_ras-related_protein_Rab-31-like_isoform_X1_[Amyelois_transitella]
KWMTBOMO00714	41.0939	-0.936341	0.491058	-1.90678	0.0565488	0.278352	PREDICTED:_uncharacterized_protein_LOC106124102_[Papilio_xuthus]
KWMTBOMO00715	180.456	-0.380823	1.24091	-0.306891	0.758926	0.935791	RNA-directed_RNA_polymerase_L_[Papilio_machaon]
KWMTBOMO00716	159.015	0.488136	0.430086	1.13497	0.256386	0.648002	PREDICTED:_R3H_domain-containing_protein_2_isoform_X1_[Bombyx_mori]
KWMTBOMO00717	133.64	0.143709	0.450783	0.318799	0.749879	0.934066	PREDICTED:_uncharacterized_protein_LOC105841465_[Bombyx_mori]
KWMTBOMO00718	965.711	0.193939	0.257435	0.753349	0.45124	0.804462	PREDICTED:_UBX_domain-containing_protein_4_[Bombyx_mori]
KWMTBOMO00719	44.8722	-0.644349	0.473366	-1.36121	0.173449	0.536997	PREDICTED:_homeobox_protein_ceh-2-like_isoform_X2_[Amyelois_transitella]
KWMTBOMO00720	203.325	0.0266686	0.298781	0.0892581	0.928877	0.984949	uncharacterized_LOC101739914_[Bombyx_mori]
KWMTBOMO00721	90.3883	-0.163041	0.322689	-0.505258	0.613377	0.881394	PREDICTED:_zinc_finger_protein_235-like_isoform_X2_[Bombyx_mori]
KWMTBOMO00722	955.078	-0.121102	0.395701	-0.306044	0.759571	0.935791	methionine--tRNA_ligase,_cytoplasmic_[Bombyx_mori]
KWMTBOMO00723	194.634	-1.10884	0.431436	-2.5701	0.0101669	0.0831749	pyruvate_dehydrogenase_kinase_[Bombyx_mori]
KWMTBOMO00724	384.474	0.340301	0.295557	1.15139	0.249571	0.639985	PREDICTED:_putative_gamma-glutamylcyclotransferase_CG2811_isoform_X4_[Bombyx_mori]
KWMTBOMO00725	344.686	0.0974389	0.321291	0.303273	0.761682	0.936283	PREDICTED:_G_patch_domain-containing_protein_4_[Papilio_machaon]
KWMTBOMO00726	1752.69	0.450977	0.236563	1.90637	0.0566017	0.278496	PREDICTED:_probable_NADH_dehydrogenase_[ubiquinone]_1_alpha_subcomplex_subunit_12_[Amyelois_transitella]
KWMTBOMO00727	119.619	0.228721	0.362082	0.631683	0.527594	0.846096	PREDICTED:_uncharacterized_protein_LOC106131084_[Amyelois_transitella]
KWMTBOMO00728	1.00609	-0.923624	3.33902	-0.276615	0.782076	NA	PREDICTED:_coiled-coil_domain-containing_protein_113-like_[Papilio_polytes]
KWMTBOMO00729	108.365	0.372026	0.464204	0.801428	0.422884	0.787954	PREDICTED:_uncharacterized_protein_LOC105841468_[Bombyx_mori]
KWMTBOMO00730	757.32	0.915082	0.257135	3.55876	0.000372613	0.0058514	PREDICTED:_uncharacterized_protein_LOC101738839_isoform_X1_[Bombyx_mori]
KWMTBOMO00731	343.208	-1.96515	0.422638	-4.64972	3.3238e-06	0.000121998	PREDICTED:_ITG-containing_peptide_isoform_X1_[Bombyx_mori]
KWMTBOMO00732	1.35084	1.15891	2.59071	0.447333	0.654634	NA
KWMTBOMO00733	0.984685	0.810458	4.21457	0.192299	0.847508	NA	hypothetical_protein_RR46_12543_[Papilio_xuthus]
KWMTBOMO00734	0.294752	1.99541	4.16455	0.479141	0.631838	NA	PREDICTED:_uncharacterized_protein_LOC106130830_[Amyelois_transitella]
KWMTBOMO00735	403.179	0.204076	0.346195	0.589482	0.555538	0.857904	PREDICTED:_protein_FAM136A-like_[Amyelois_transitella]
KWMTBOMO00736	0.954869	1.20719	4.18557	0.288417	0.773028	NA	predicted_protein_[Nematostella_vectensis]
KWMTBOMO00737	1.78203	-0.20243	2.2017	-0.0919425	0.926744	NA
KWMTBOMO00738	0.511628	-0.450562	4.24699	-0.10609	0.915511	NA	hypothetical_protein_KGM_09007_[Danaus_plexippus]
KWMTBOMO00739	102.33	2.49623	0.639118	3.90574	9.39356e-05	0.00192505	chorion_class_A_[Bombyx_mori]
KWMTBOMO00740	3.16037	-0.450611	4.24699	-0.106101	0.915502	NA	chorion_early_B_[Bombyx_mori]
KWMTBOMO00741	0	NA	NA	NA	NA	NA	PREDICTED:_uncharacterized_protein_LOC101747137_[Bombyx_mori]
KWMTBOMO00742	0	NA	NA	NA	NA	NA	PREDICTED:_uncharacterized_protein_LOC106136109_[Amyelois_transitella]
KWMTBOMO00743	0	NA	NA	NA	NA	NA	Retrovirus-related_Pol_polyprotein_from_transposon_17.6_[Operophtera_brumata]
KWMTBOMO00744	0	NA	NA	NA	NA	NA	chorion_early_B_[Bombyx_mori]
KWMTBOMO00745	0.0956379	0.445996	4.23766	0.105246	0.916181	NA	uncharacterized_protein_[Bombyx_mori]
KWMTBOMO00746	19.7463	-0.231715	0.664161	-0.348884	0.727177	0.925585	hypothetical_protein_RR46_00776_[Papilio_xuthus]
KWMTBOMO00747	28.4726	0.565204	0.465596	1.21394	0.224772	0.609705
KWMTBOMO00748	170.002	-0.0916974	0.284312	-0.322524	0.747056	0.933262	PREDICTED:_diacylglycerol_kinase_1_isoform_X1_[Papilio_xuthus]
KWMTBOMO00749	0.490038	1.21939	4.20534	0.289962	0.771845	NA	endonuclease_and_reverse_transcriptase-like_protein_[Bombyx_mori]
KWMTBOMO00750	340.268	-0.648642	0.354312	-1.83071	0.0671439	0.31261	dihydrofolate_reductase_[Bombyx_mori]
KWMTBOMO00751	11028	0.0246533	0.240959	0.102313	0.918508	0.982164	ornithine_decarboxylase_antizyme_[Bombyx_mori]
KWMTBOMO00752	0	NA	NA	NA	NA	NA	uncharacterized_protein_[Bombyx_mori]
KWMTBOMO00753	0.437909	-1.72499	4.21541	-0.409211	0.682385	NA	PREDICTED:_chorion_class_A_proteins_Ld9-like_[Papilio_machaon]
KWMTBOMO00754	0.24327	-1.3254	4.23414	-0.313026	0.754261	NA	chorion_class_B_[Bombyx_mori]
KWMTBOMO00755	0.143843	-1.35824	4.23938	-0.320387	0.748675	NA	Hdd1-like_protein,_partial_[Operophtera_brumata]
KWMTBOMO00756	0.116629	-1.32446	4.23399	-0.312817	0.75442	NA	chorion_early_B_[Bombyx_mori]
KWMTBOMO00757	0.476464	-0.45057	4.24699	-0.106092	0.91551	NA	chorion_early_B_[Bombyx_mori]
KWMTBOMO00758	0.204651	-0.450545	4.24699	-0.106086	0.915514	NA	early_chorion_protein_precursor,_partial_[Bombyx_mori]
KWMTBOMO00759	0	NA	NA	NA	NA	NA	chorion_early_B_[Bombyx_mori]
KWMTBOMO00760	0.143843	-1.35824	4.23938	-0.320387	0.748675	NA	chorion_early_A_[Bombyx_mori]
KWMTBOMO00761	2.72691	-2.70521	2.47959	-1.09099	0.275279	NA	chorion_early_B_[Bombyx_mori]
KWMTBOMO00762	0.612305	1.21154	4.12004	0.29406	0.768712	NA	chorion_class_CA_protein_ERA.1_precursor_[Bombyx_mori]
KWMTBOMO00763	0.43153	-1.81294	4.18882	-0.432803	0.665158	NA	chorion_protein_gene_ErB.2_precursor_[Bombyx_mori]
KWMTBOMO00764	0	NA	NA	NA	NA	NA	chorion_early_B_[Bombyx_mori]
KWMTBOMO00765	2.07825	-0.462646	3.35562	-0.137872	0.890342	NA	chorion_early_B_[Bombyx_mori]
KWMTBOMO00766	0.230588	-0.450456	4.24699	-0.106065	0.915531	NA	chorion_protein_gene_ErB.5_precursor_[Bombyx_mori]
KWMTBOMO00767	0.109715	-0.450438	4.24699	-0.106061	0.915534	NA	chorion_early_B_[Bombyx_mori]
KWMTBOMO00768	0	NA	NA	NA	NA	NA	chorion_early_A_[Bombyx_mori]
KWMTBOMO00769	73.7018	-0.593262	0.443497	-1.33769	0.180997	0.547623	non-LTR_retrotransposon_R1Bmks_ORF1_protein_[Bombyx_mori]
KWMTBOMO00770	0.0630541	-0.450475	4.24699	-0.106069	0.915527	NA	chorion_early_B_[Bombyx_mori]
KWMTBOMO00771	1.50508	-1.02065	4.1232	-0.247538	0.804492	NA	chorion_class_B_[Bombyx_mori]
KWMTBOMO00772	268.826	0.561964	0.478865	1.17353	0.240582	0.629435	cuticular_protein_hypothetical_1_precursor_[Bombyx_mori]
KWMTBOMO00773	330.457	0.0088335	0.249892	0.0353492	0.971801	0.993889	PREDICTED:_glucose-6-phosphatase_isoform_X2_[Bombyx_mori]
KWMTBOMO00774	21.8328	2.35765	0.776812	3.03503	0.00240514	0.0268363	PREDICTED:_homeobox_even-skipped_homolog_protein_1_[Bombyx_mori]
KWMTBOMO00775	667.253	1.83936	0.744798	2.4696	0.0135262	0.103303	PREDICTED:_putative_ammonium_transporter_2_[Papilio_machaon]
KWMTBOMO00776	109.463	0.465757	0.425917	1.09354	0.274157	0.665346	origin_recognition_complex_subunit_4_[Bombyx_mori]
KWMTBOMO00777	32.2599	-0.047306	0.508124	-0.0930994	0.925825	0.984235	PREDICTED:_synaptic_vesicle_glycoprotein_2C-like_[Bombyx_mori]
KWMTBOMO00778	12.2393	0.0650037	0.888816	0.0731352	0.941699	0.987222	PREDICTED:_synaptic_vesicle_glycoprotein_2C-like_[Bombyx_mori]
KWMTBOMO00779	22.8584	-0.668967	0.632472	-1.0577	0.290191	0.683425
KWMTBOMO00780	532.452	0.126505	0.244957	0.516437	0.605549	0.877652	PREDICTED:_uncharacterized_protein_LOC106141340_[Amyelois_transitella]
KWMTBOMO00781	0	NA	NA	NA	NA	NA	reverse_transcriptase_[Lasius_niger]
KWMTBOMO00782	2447.63	0.294021	0.249491	1.17848	0.238604	0.62757	PREDICTED:_NADH_dehydrogenase_[ubiquinone]_1_alpha_subcomplex_subunit_8-like_[Plutella_xylostella]
KWMTBOMO00783	818.559	0.176136	0.33665	0.523202	0.600834	0.87617	translin_[Bombyx_mori]
KWMTBOMO00784	142.941	0.528865	0.268623	1.9688	0.0489761	0.254957	PREDICTED:_uncharacterized_protein_LOC101742758_isoform_X2_[Bombyx_mori]
KWMTBOMO00785	169.284	0.0632801	0.316933	0.199664	0.841743	0.964215	PREDICTED:_uncharacterized_protein_LOC101743957_[Bombyx_mori]
KWMTBOMO00786	1452.81	0.476214	0.30533	1.55967	0.118838	0.435154	PREDICTED:_protein_kinase_c_inhibitor_isoform_X1_[Bombyx_mori]
KWMTBOMO00787	43.4619	-1.26347	0.597093	-2.11603	0.0343422	0.200604	Retrovirus-related_Pol_polyprotein_from_transposon_TNT_1-94_[Papilio_machaon]
KWMTBOMO00788	363.377	-0.906782	0.354266	-2.55961	0.0104791	0.0852751	acetylglucosaminyltransferase_[Bombyx_mori]
KWMTBOMO00789	4211.35	0.743428	0.237378	3.13183	0.0017372	0.0207385	PREDICTED:_cytochrome_c_oxidase_subunit_7C,_mitochondrial-like_[Plutella_xylostella]
KWMTBOMO00790	1277.49	-2.77352	0.932535	-2.97417	0.00293785	0.0314073	PREDICTED:_cytochrome_c_oxidase_subunit_7C,_mitochondrial-like_[Plutella_xylostella]
KWMTBOMO00791	1050.31	0.230353	0.242849	0.948545	0.342852	0.73145	hypothetical_protein_KGM_21729_[Danaus_plexippus]
KWMTBOMO00792	214.74	0.779435	0.461855	1.68762	0.0914845	0.376596	ARP6_actin-related_protein_6-like_protein_[Bombyx_mori]
KWMTBOMO00793	3007.94	0.603042	0.393921	1.53087	0.125802	0.45158	PREDICTED:_T-complex_protein_1_subunit_epsilon_[Amyelois_transitella]
KWMTBOMO00794	11779.8	0.137702	0.311897	0.4415	0.658851	0.900057	nascent_polypeptide_associated_complex_protein_alpha_subunit_[Bombyx_mori]
KWMTBOMO00795	343.739	0.0698602	0.328931	0.212386	0.831806	0.959661	PREDICTED:_acyl-CoA-binding_domain-containing_protein_5_isoform_X1_[Bombyx_mori]
KWMTBOMO00796	0	NA	NA	NA	NA	NA	PREDICTED:_uncharacterized_protein_LOC105842415_[Bombyx_mori]
KWMTBOMO00797	0	NA	NA	NA	NA	NA	AF461149_1_transposase_[Bombyx_mori]
KWMTBOMO00798	0	NA	NA	NA	NA	NA	PREDICTED:_uncharacterized_protein_LOC106648510_[Trichogramma_pretiosum]
KWMTBOMO00799	73.3081	-0.0990174	0.494044	-0.200422	0.84115	0.964052	PREDICTED:_probable_serine/threonine-protein_kinase_DDB_G0278901_[Bombyx_mori]
KWMTBOMO00800	118.357	0.363506	0.293076	1.24031	0.21486	0.597822	PREDICTED:_UPF0586_protein_C9orf41_homolog_[Bombyx_mori]
KWMTBOMO00801	459.658	0.305031	0.31794	0.959399	0.337358	0.727363	PREDICTED:_protein_KTI12_homolog_[Plutella_xylostella]
KWMTBOMO00802	34.1387	-1.92366	1.18102	-1.62881	0.103353	0.406927	PREDICTED:_uncharacterized_protein_LOC106131020_[Amyelois_transitella]
KWMTBOMO00803	352.095	-0.0982784	0.365349	-0.268999	0.787931	0.945873	PREDICTED:_probable_chitinase_2_[Plutella_xylostella]
KWMTBOMO00804	11.4508	1.53092	1.4482	1.05712	0.290457	0.683658	PREDICTED:_serine_proteinase_stubble_isoform_X2_[Papilio_machaon]
KWMTBOMO00805	2.76859	-1.33165	3.12118	-0.426651	0.669634	NA	PREDICTED:_serine_proteinase_stubble_isoform_X2_[Papilio_machaon]
KWMTBOMO00806	359.957	0.0830434	0.548896	0.151292	0.879746	0.973432	PREDICTED:_coagulation_factor_VII_[Bombyx_mori]
KWMTBOMO00807	409.071	0.606598	0.387813	1.56415	0.117782	0.433519	PREDICTED:_coagulation_factor_VII_[Bombyx_mori]
KWMTBOMO00808	16.2004	-1.09755	1.17271	-0.935911	0.349319	0.736057	PREDICTED:_angiotensin-converting_enzyme-like_[Amyelois_transitella]
KWMTBOMO00809	0.209952	-1.32441	4.23399	-0.312804	0.75443	NA	PREDICTED:_nucleic-acid-binding_protein_from_mobile_element_jockey-like_[Papilio_machaon]
KWMTBOMO00810	0.165004	-0.450438	4.24699	-0.106061	0.915534	NA	reverse_transcriptase_[Lasius_niger]
KWMTBOMO00811	5.61579	-1.90355	1.61252	-1.18048	0.237809	0.62725	PREDICTED:_angiotensin-converting_enzyme-like_[Bombyx_mori]
KWMTBOMO00812	0.50919	0.414136	4.23234	0.0978503	0.922051	NA	PREDICTED:_uncharacterized_protein_LOC105842573_[Bombyx_mori]
KWMTBOMO00813	334.407	0.273893	0.282264	0.970345	0.331874	0.724238	PREDICTED:_peptidyl-prolyl_cis-trans_isomerase_CWC27_homolog_isoform_X1_[Bombyx_mori]
KWMTBOMO00814	220.031	-0.0183954	0.268498	-0.0685122	0.945378	0.988339	PREDICTED:_peptidyl-prolyl_cis-trans_isomerase_CWC27_homolog_isoform_X2_[Papilio_xuthus]
KWMTBOMO00815	81.961	0.588394	0.621999	0.945972	0.344163	0.732134	PREDICTED:_uncharacterized_protein_LOC106135615_[Amyelois_transitella]
KWMTBOMO00816	0.0552882	-0.450504	4.24699	-0.106076	0.915522	NA	reverse_transcriptase_[Bombyx_mori]
KWMTBOMO00817	0.116629	-1.32446	4.23399	-0.312817	0.75442	NA	gag-like_protein_[Bombyx_mori]
KWMTBOMO00818	0.630353	-1.65584	4.16515	-0.397548	0.690964	NA	PREDICTED:_RNA-directed_DNA_polymerase_from_mobile_element_jockey-like_[Plutella_xylostella]
KWMTBOMO00819	0	NA	NA	NA	NA	NA	PREDICTED:_uncharacterized_protein_LOC105384490_[Plutella_xylostella]
KWMTBOMO00820	676.404	-0.640137	0.400236	-1.5994	0.109732	0.419288	PREDICTED:_uncharacterized_protein_LOC105842585_[Bombyx_mori]
KWMTBOMO00821	2336.2	-0.418208	0.524331	-0.797603	0.425101	0.789464	PREDICTED:_serine_proteinase_stubble_[Bombyx_mori]
KWMTBOMO00822	394.112	-2.10087	0.526805	-3.98795	6.66461e-05	0.00145815	PREDICTED:_histidine_decarboxylase_isoform_X1_[Bombyx_mori]
KWMTBOMO00823	182.965	-0.968302	0.320386	-3.0223	0.0025086	0.027789	PREDICTED:_androgen-dependent_TFPI-regulating_protein-like_[Papilio_machaon]
KWMTBOMO00824	706.715	4.20414	0.927362	4.53345	5.80291e-06	0.000190274	PREDICTED:_decaprenyl-diphosphate_synthase_subunit_2-like_[Amyelois_transitella]
KWMTBOMO00825	0.859401	0.414186	4.23234	0.097862	0.922042	NA	unnamed_protein_product_[Bombyx_mori]
KWMTBOMO00826	316.253	0.695717	0.267095	2.60476	0.00919388	0.0770607	PREDICTED:_androgen-dependent_TFPI-regulating_protein-like_[Bombyx_mori]
KWMTBOMO00827	4.69427	0.447822	1.2526	0.357513	0.720707	0.925516	PREDICTED:_androgen-dependent_TFPI-regulating_protein-like_[Bombyx_mori]
KWMTBOMO00828	102.241	-0.0999325	0.395976	-0.25237	0.800755	0.950869	PREDICTED:_androgen-dependent_TFPI-regulating_protein-like_[Papilio_machaon]
KWMTBOMO00829	3619.21	0.201235	0.350138	0.57473	0.565474	0.861487	putative_nuclear_hormone_receptor_HR3_[Papilio_xuthus]
KWMTBOMO00830	0.782323	1.77417	4.09425	0.433332	0.664773	NA	endonuclease-reverse_transcriptase_[Bombyx_mori]
KWMTBOMO00831	1.33142	-0.450389	4.24699	-0.106049	0.915544	NA	hypothetical_protein_RR48_10152_[Papilio_machaon]
KWMTBOMO00832	2.20404	0.00328024	3.23572	0.00101376	0.999191	NA	reverse_transcriptase_[Bombyx_mori]
KWMTBOMO00833	872.505	0.464345	0.410464	1.13127	0.257942	0.6494	PREDICTED:_uncharacterized_protein_LOC101745407_isoform_X3_[Bombyx_mori]
KWMTBOMO00834	4042.82	-0.0397299	0.364108	-0.109116	0.913111	0.981884	hypothetical_protein_KGM_20484_[Danaus_plexippus]
KWMTBOMO00835	0.0466612	-0.450464	4.24699	-0.106067	0.91553	NA	endonuclease-reverse_transcriptase_[Bombyx_mori]
KWMTBOMO00836	1936	-0.0760789	0.456116	-0.166797	0.867529	0.969347	PREDICTED:_mucin-5AC-like_[Bombyx_mori]
KWMTBOMO00837	3495.11	0.115662	0.259898	0.445027	0.6563	0.899572	PREDICTED:_proteasome_subunit_beta_type-4_[Amyelois_transitella]
KWMTBOMO00838	40970.1	-0.390971	0.296618	-1.3181	0.187471	0.55801	60S_ribosomal_protein_L23_[Papilio_polytes]
KWMTBOMO00839	1811.33	0.285964	0.256117	1.11653	0.264193	0.657196	RNA_binding_motif_protein_Y14_[Bombyx_mori]
KWMTBOMO00840	169.286	0.714476	0.416535	1.71528	0.0862931	0.365181	PREDICTED:_metaxin-2_isoform_X2_[Papilio_machaon]
KWMTBOMO00841	477.535	0.0529016	0.325594	0.162477	0.87093	0.969977	PREDICTED:_uncharacterized_protein_LOC101735440_isoform_X2_[Bombyx_mori]
KWMTBOMO00842	184.244	0.266943	0.281318	0.948899	0.342672	0.731255	PREDICTED:_protein_lunapark-B_[Papilio_machaon]
KWMTBOMO00843	130.47	-0.485664	0.33748	-1.43909	0.150124	0.497067	PREDICTED:_NAD_kinase_2,_mitochondrial_[Papilio_xuthus]
KWMTBOMO00844	2089.99	0.927146	0.339779	2.72867	0.00635898	0.0571147	PREDICTED:_uncharacterized_protein_LOC106129482_[Amyelois_transitella]
KWMTBOMO00845	0	NA	NA	NA	NA	NA	PREDICTED:_mucin-2-like_[Amyelois_transitella]
KWMTBOMO00846	0.310896	-0.450452	4.24699	-0.106064	0.915532	NA	PREDICTED:_mucin-2-like_[Amyelois_transitella]
KWMTBOMO00847	0.169247	0.810495	4.21457	0.192308	0.847501	NA	PREDICTED:_uncharacterized_protein_LOC105842708_[Bombyx_mori]
KWMTBOMO00848	596.469	1.26138	0.542539	2.32496	0.0200743	0.137973	PREDICTED:_LOW_QUALITY_PROTEIN:_serine_proteinase_stubble-like_[Bombyx_mori]
KWMTBOMO00849	73.6406	0.652423	0.892477	0.731025	0.464764	0.811292
KWMTBOMO00850	375.04	-1.55804	0.972595	-1.60194	0.109169	0.418174	PREDICTED:_4-coumarate--CoA_ligase_1-like_[Bombyx_mori]
KWMTBOMO00851	123.297	-1.65567	0.822982	-2.01179	0.0442418	0.237587	PREDICTED:_4-coumarate--CoA_ligase_1-like_[Bombyx_mori]
KWMTBOMO00852	397.406	-0.652681	0.504572	-1.29353	0.195827	0.570794	PREDICTED:_4-coumarate--CoA_ligase_1-like_[Bombyx_mori]
KWMTBOMO00853	5070.79	-0.0741965	0.209033	-0.354951	0.722627	0.925585	PREDICTED:_cullin-1_[Papilio_machaon]
KWMTBOMO00854	41.03	0.957283	0.437019	2.19048	0.0284893	0.176032	PREDICTED:_lipoma_HMGIC_fusion_partner-like_2_protein_[Bombyx_mori]
KWMTBOMO00855	6.35733	-0.125713	1.1631	-0.108084	0.913929	0.981884	PREDICTED:_zinc_finger_CCHC_domain-containing_protein_13-like_[Bombyx_mori]
KWMTBOMO00856	0	NA	NA	NA	NA	NA	PREDICTED:_uncharacterized_protein_LOC105842574_[Bombyx_mori]
KWMTBOMO00857	49.3742	-0.706553	0.408776	-1.72846	0.0839058	0.359147	PREDICTED:_homeotic_protein_distal-less_isoform_X2_[Bombyx_mori]
KWMTBOMO00858	11.4816	0.447176	1.9369	0.230872	0.817414	0.956248	endonuclease-reverse_transcriptase_[Bombyx_mori]
KWMTBOMO00859	177.587	-0.633366	0.351192	-1.80347	0.0713138	0.325612	PREDICTED:_homeotic_protein_distal-less_isoform_X2_[Bombyx_mori]
KWMTBOMO00860	1603.64	0.0992323	0.331227	0.29959	0.76449	0.938047	coatomer_protein_complex_subunit_zeta_[Bombyx_mori]
KWMTBOMO00861	605.902	0.603068	0.297287	2.02857	0.042502	0.231241	isochorismatase_domain_containing_protein_[Bombyx_mori]
KWMTBOMO00862	0	NA	NA	NA	NA	NA	Uncharacterized_protein_OBRU01_15802_[Operophtera_brumata]
KWMTBOMO00863	1.22442	0.371958	3.67773	0.101138	0.919441	NA	PREDICTED:_uncharacterized_protein_K02A2.6-like_[Papilio_machaon]
KWMTBOMO00864	4.82511	-0.344563	1.37641	-0.250334	0.802329	0.951711	PREDICTED:_uncharacterized_protein_LOC106709922_[Papilio_machaon]
KWMTBOMO00865	0.286914	0.964131	4.19449	0.229857	0.818203	NA	PREDICTED:_uncharacterized_protein_LOC105842941_[Bombyx_mori]
KWMTBOMO00866	0	NA	NA	NA	NA	NA	retroelement_polyprotein_[Glyptapanteles_flavicoxis]
KWMTBOMO00867	0	NA	NA	NA	NA	NA	PREDICTED:_uncharacterized_protein_LOC106715199_[Papilio_machaon]
KWMTBOMO00868	13.1657	-0.590437	0.942302	-0.626589	0.530928	0.847937	PREDICTED:_ephrin-B2a_[Amyelois_transitella]
KWMTBOMO00869	0	NA	NA	NA	NA	NA	PREDICTED:_uncharacterized_protein_PFB0145c-like_[Amyelois_transitella]
KWMTBOMO00870	0.0956379	0.445996	4.23766	0.105246	0.916181	NA	hypothetical_protein_KGM_07112_[Danaus_plexippus]
KWMTBOMO00871	0	NA	NA	NA	NA	NA	hypothetical_protein_KGM_01525_[Danaus_plexippus]
KWMTBOMO00872	2840.05	-0.607323	0.402232	-1.50988	0.131073	0.460673	chymotrypsin_inhibitor_SCI-III_precursor_[Bombyx_mori]
KWMTBOMO00873	7.73387	-0.179478	0.816181	-0.2199	0.825949	0.95792	PREDICTED:_uncharacterized_protein_LOC105388765_[Plutella_xylostella]
KWMTBOMO00874	1373.59	0.60262	0.363977	1.65565	0.0977924	0.392823	PREDICTED:_hepatoma-derived_growth_factor-related_protein_3_isoform_X1_[Bombyx_mori]
KWMTBOMO00875	137.807	0.249543	0.399487	0.624659	0.532195	0.848532	putative_phosphatidylinositol-4-phosphate_5-kinase_type_i_[Danaus_plexippus]
KWMTBOMO00876	1.07108	0.271829	2.57945	0.105382	0.916072	NA	PREDICTED:_phosphatidylinositol_4-phosphate_5-kinase_type-1_gamma_isoform_X1_[Bombyx_mori]
KWMTBOMO00877	47.6307	-1.04786	0.418457	-2.50411	0.0122759	0.0960816	PREDICTED:_phosphatidylinositol_4-phosphate_5-kinase_type-1_alpha_isoform_X6_[Bombyx_mori]
KWMTBOMO00878	1.25381	0.776274	3.08004	0.252033	0.801015	NA	PREDICTED:_uncharacterized_protein_LOC105842577_[Bombyx_mori]
KWMTBOMO00879	6.40674	-0.34131	0.868067	-0.393183	0.694184	0.913544	PREDICTED:_uncharacterized_protein_LOC106129469_[Amyelois_transitella]
KWMTBOMO00880	5.67525	0.815976	0.975708	0.836291	0.402991	0.776018	PREDICTED:_uncharacterized_protein_LOC106124161_[Papilio_xuthus]
KWMTBOMO00881	896.647	-0.366434	0.301538	-1.21522	0.224284	0.609376	PREDICTED:_ced-6_protein_isoform_X1_[Bombyx_mori]
KWMTBOMO00882	450.851	-1.02053	0.570121	-1.79003	0.0734497	0.331442	PREDICTED:_uncharacterized_protein_LOC106129493_isoform_X1_[Amyelois_transitella]
KWMTBOMO00883	879.595	-0.180408	0.26832	-0.672361	0.501354	0.831221	PREDICTED:_cyclin-T-like_[Bombyx_mori]
KWMTBOMO00884	397.489	0.0622827	0.293826	0.211971	0.83213	0.959821	PREDICTED:_KAT8_regulatory_NSL_complex_subunit_2_isoform_X2_[Papilio_xuthus]
KWMTBOMO00885	135.966	-0.156055	0.300373	-0.519536	0.603387	0.876602	PREDICTED:_KAT8_regulatory_NSL_complex_subunit_2_[Amyelois_transitella]
KWMTBOMO00886	211.864	-0.328884	0.293169	-1.12182	0.261937	0.654897	PREDICTED:_uncharacterized_protein_LOC101735441_[Bombyx_mori]
KWMTBOMO00887	0.277034	0.446035	4.23766	0.105255	0.916173	NA	reverse_transcriptase_[Bombyx_mori]
KWMTBOMO00888	158.668	-0.202879	0.344604	-0.588731	0.556042	0.857904	PREDICTED:_uncharacterized_protein_LOC106132233_[Amyelois_transitella]
KWMTBOMO00889	713.048	0.0283522	0.307321	0.0922563	0.926494	0.984374	PREDICTED:_uncharacterized_protein_LOC101737750_[Bombyx_mori]
KWMTBOMO00890	349.094	-0.155952	0.269134	-0.579457	0.562281	0.860565	PREDICTED:_dymeclin_[Papilio_machaon]
KWMTBOMO00891	48.8433	0.556391	0.610843	0.910858	0.36237	0.746081	TDR12_BOMMO_RecName:_Full=Putative_ATP-dependent_RNA_helicase_TDRD12;_AltName:_Full=RNA_helicase-like_protein;_AltName:_Full=Tudor_domain-containing_protein_12;_Short=BmTdrd12
KWMTBOMO00892	6305.37	0.0386536	0.411039	0.0940387	0.925078	0.984232	cuticular_protein_hypothetical_2_precursor_[Bombyx_mori]
KWMTBOMO00893	167.422	-0.268372	0.418986	-0.640526	0.521831	0.842052	PREDICTED:_WD_repeat-containing_protein_7_[Bombyx_mori]
KWMTBOMO00894	0	NA	NA	NA	NA	NA	PREDICTED:_uncharacterized_protein_LOC101737183_[Bombyx_mori]
KWMTBOMO00895	11881.2	-0.489529	0.385752	-1.26903	0.204431	0.583512	cuticular_protein_CPFL_family_1_precursor_[Bombyx_mori]
KWMTBOMO00896	5367.29	1.27979	0.346761	3.6907	0.000223642	0.00391166	cuticular_protein_hypothetical_3_precursor_[Bombyx_mori]
KWMTBOMO00897	9400.04	-0.0106475	0.659493	-0.016145	0.987119	0.998493	cuticular_protein_hypothetical_4_precursor_[Bombyx_mori]
KWMTBOMO00898	147.7	0.111458	0.403126	0.276484	0.782177	0.944622	PREDICTED:_WD_repeat-containing_protein_7_isoform_X2_[Papilio_xuthus]
KWMTBOMO00899	0.575417	0.432111	4.18122	0.103346	0.917689	NA	PREDICTED:_putative_leucine-rich_repeat-containing_protein_DDB_G0290503_[Amyelois_transitella]
KWMTBOMO00900	0	NA	NA	NA	NA	NA	PREDICTED:_uncharacterized_protein_LOC100902684_[Metaseiulus_occidentalis]
KWMTBOMO00901	572.091	0.554895	0.289632	1.91586	0.0553824	0.275099	PREDICTED:_LIM_and_SH3_domain_protein_Lasp_isoform_X4_[Papilio_polytes]
KWMTBOMO00902	967.335	-0.0259602	0.408429	-0.063561	0.94932	0.98914	PREDICTED:_transcription_factor_CP2-like_protein_1_isoform_X1_[Bombyx_mori]
KWMTBOMO00903	0.763834	-2.89641	4.16454	-0.695494	0.486746	NA	SIFamide_precursor_[Bombyx_mori]
KWMTBOMO00904	0.0466612	-0.450464	4.24699	-0.106067	0.91553	NA	IMFamide_precursor_[Bombyx_mori]
KWMTBOMO00905	41.0653	0.0109494	0.652507	0.0167806	0.986612	0.998493	PREDICTED:_unconventional_myosin-Va_[Bombyx_mori]
KWMTBOMO00906	53.9248	0.0179332	0.727196	0.0246608	0.980326	0.997501	PREDICTED:_unconventional_myosin-Va_[Bombyx_mori]
KWMTBOMO00907	41.7914	-0.412199	0.6662	-0.618732	0.536093	0.850038	PREDICTED:_unconventional_myosin-Va_[Bombyx_mori]
KWMTBOMO00908	0.524379	-2.13411	4.20854	-0.50709	0.612092	NA	hypothetical_protein,_conserved_[Trypanosoma_brucei_gambiense_DAL972]
KWMTBOMO00909	34.4781	0.0751046	0.611948	0.12273	0.902321	0.97992	PREDICTED:_unconventional_myosin-Va_[Bombyx_mori]
KWMTBOMO00910	1124.69	-0.599369	0.233517	-2.5667	0.010267	0.0838825	Myosin-Vb_[Papilio_machaon]
KWMTBOMO00911	1.6269	0.769795	2.2871	0.336582	0.736432	NA	PREDICTED:_uncharacterized_protein_LOC106101784_[Papilio_polytes]
KWMTBOMO00912	2.27079	-1.85243	1.75742	-1.05406	0.291855	NA	PREDICTED:_uncharacterized_protein_LOC106139416_[Amyelois_transitella]
KWMTBOMO00913	146.345	0.122342	0.334977	0.365224	0.714944	0.922353	PREDICTED:_mothers_against_decapentaplegic_homolog_3_[Papilio_polytes]
KWMTBOMO00914	3.08226	-0.161261	1.46502	-0.110074	0.912351	NA	PREDICTED:_zinc_finger_protein_62_homolog_[Bombyx_mori]
KWMTBOMO00915	75.6427	-1.11867	0.533355	-2.09743	0.0359556	0.207954	G_protein_alpha_subunit_73B-like_protein_[Bombyx_mori]
KWMTBOMO00916	0.282009	-1.32446	4.23399	-0.312817	0.75442	NA	PREDICTED:_late_histone_H2B.L4-like_[Bombyx_mori]
KWMTBOMO00917	8.29623	-6.24861	2.00368	-3.11856	0.00181735	0.0215905	UDP-glycosyltransferase_UGT33R1_precursor_[Bombyx_mori]
KWMTBOMO00918	0	NA	NA	NA	NA	NA	UDP-glycosyltransferase_UGT33R1_precursor_[Bombyx_mori]
KWMTBOMO00919	53.5038	-5.44467	0.712512	-7.64152	2.14672e-14	5.61618e-12	UDP-glycosyltransferase_UGT33R2_precursor_[Bombyx_mori]
KWMTBOMO00920	11.1634	-0.409853	1.10295	-0.371598	0.710192	0.920472	PREDICTED:_uncharacterized_protein_LOC105842582_[Bombyx_mori]
KWMTBOMO00921	7.19136	0.15896	0.944689	0.168267	0.866373	0.969347	PREDICTED:_uncharacterized_protein_LOC105842582_[Bombyx_mori]
KWMTBOMO00922	296.101	-0.00854213	0.35702	-0.0239262	0.980911	0.997501	carotenoid-binding_protein_isoform_1_[Bombyx_mori]
KWMTBOMO00923	1.74944	-0.643065	2.78261	-0.231101	0.817236	NA	histone_H1_[Bombyx_mori]
KWMTBOMO00924	125.857	-0.511036	0.321741	-1.58834	0.112208	0.424266	PREDICTED:_uncharacterized_protein_LOC101736380_[Bombyx_mori]
KWMTBOMO00925	2.94979	-2.22323	2.905	-0.765312	0.444086	NA	PREDICTED:_uncharacterized_protein_LOC106709468_[Papilio_machaon]
KWMTBOMO00926	0	NA	NA	NA	NA	NA	hypothetical_protein_M513_10814,_partial_[Trichuris_suis]
KWMTBOMO00927	1614.88	-0.492884	0.28007	-1.75986	0.0784316	0.34492	PREDICTED:_aspartate--tRNA_ligase,_cytoplasmic_[Papilio_xuthus]
KWMTBOMO00928	1141.07	-0.396887	0.191998	-2.06714	0.0387207	0.217701	PREDICTED:_zinc_transporter_foi-like_[Bombyx_mori]
KWMTBOMO00929	0.137266	-0.450482	4.24699	-0.106071	0.915526	NA	reverse_transcriptase_[Lasius_niger]
KWMTBOMO00930	257.269	-0.0155604	0.278872	-0.0557977	0.955503	0.990801	PREDICTED:_AP-3_complex_subunit_sigma-2_[Amyelois_transitella]
KWMTBOMO00931	23.237	-0.790105	0.744594	-1.06112	0.288635	0.681462	segmentation_polarity_homeobox_protein_engrailed_[Bombyx_mori]
KWMTBOMO00932	0.11449	0.444993	4.23751	0.105013	0.916366	NA	endonuclease-reverse_transcriptase_[Bombyx_mori]
KWMTBOMO00933	0.468251	-0.446126	4.18922	-0.106494	0.915191	NA	reverse_transcriptase_[Danaus_plexippus]
KWMTBOMO00934	14.834	-0.520312	0.901663	-0.577059	0.5639	0.860768	segmentation_polarity_homeobox_protein_engrailed_[Bombyx_mori]
KWMTBOMO00935	9.34161	-0.139249	1.03921	-0.133994	0.893407	0.977422	homeobox_protein_invected_[Bombyx_mori]
KWMTBOMO00936	28.8149	-0.0391357	0.542583	-0.0721285	0.9425	0.987499	homeobox_protein_invected_[Bombyx_mori]
KWMTBOMO00937	1.95954	1.4604	1.94373	0.751339	0.452449	NA	PREDICTED:_uncharacterized_protein_LOC105842576_[Bombyx_mori]
KWMTBOMO00938	778.54	0.406591	0.211017	1.92682	0.0540018	0.270579	PREDICTED:_aldo-keto_reductase_AKR2E4-like_isoform_X2_[Bombyx_mori]
KWMTBOMO00939	705.247	-0.137381	0.286931	-0.478794	0.632085	0.8894	PREDICTED:_aldo-keto_reductase_AKR2E4-like_isoform_X2_[Bombyx_mori]
KWMTBOMO00940	245.637	1.4332	0.516486	2.77491	0.00552169	0.0513576	seminal_fluid_protein_CSSFP006_[Chilo_suppressalis]
KWMTBOMO00941	336.75	-3.6871	0.836225	-4.40923	1.0374e-05	0.000308114	peritrophin_type-A_domain_protein_1_[Mamestra_configurata]
KWMTBOMO00942	230.574	0.185225	0.311039	0.595503	0.551507	0.856489	PREDICTED:_uncharacterized_protein_CG4449_[Plutella_xylostella]
KWMTBOMO00943	97.4613	0.47567	0.391716	1.21432	0.224624	0.609575	PREDICTED:_CTD_small_phosphatase-like_protein_2_[Bombyx_mori]
KWMTBOMO00944	149.938	-0.323339	0.290493	-1.11307	0.265679	0.658626	hypothetical_protein_KGM_16953_[Danaus_plexippus]
KWMTBOMO00945	7.68124	-1.44004	1.76481	-0.815976	0.414514	0.782207	PREDICTED:_uncharacterized_protein_LOC101741035_[Bombyx_mori]
KWMTBOMO00946	64.2206	-1.49168	0.555712	-2.68428	0.0072687	0.0633422	neuropeptide_F_2_precursor_[Bombyx_mori]
KWMTBOMO00947	15.9725	-0.398409	0.620448	-0.642131	0.520788	0.841331	PREDICTED:_uncharacterized_protein_LOC105842586_isoform_X1_[Bombyx_mori]
KWMTBOMO00948	765.312	-0.0745715	0.246993	-0.301917	0.762715	0.936787	PREDICTED:_actin-like_protein_6B_[Papilio_xuthus]
KWMTBOMO00949	43.8509	-0.316226	1.39841	-0.226132	0.821099	0.956269	endonuclease-reverse_transcriptase_[Bombyx_mori]
KWMTBOMO00950	169.489	-0.35227	0.403457	-0.87313	0.382592	0.760009	hypothetical_protein_KGM_14094_[Danaus_plexippus]
KWMTBOMO00951	251.987	-0.386793	0.27435	-1.40985	0.158583	0.513007	hypothetical_protein_RR46_12684_[Papilio_xuthus]
KWMTBOMO00952	736.642	-0.0946819	0.214547	-0.44131	0.658988	0.900057	PREDICTED:_differentially_expressed_in_FDCP_8_homolog_[Papilio_polytes]
KWMTBOMO00953	224.363	0.657795	0.288454	2.28042	0.0225829	0.15026	PREDICTED:_uncharacterized_protein_LOC101736907_isoform_X2_[Bombyx_mori]
KWMTBOMO00954	57.8013	-0.257313	0.600377	-0.428586	0.668224	0.904856	PREDICTED:_putative_adenosylhomocysteinase_3_isoform_X1_[Bombyx_mori]
KWMTBOMO00955	60.4377	-3.52212	0.952365	-3.69829	0.000217057	0.00381822	PREDICTED:_mucin-2_[Bombyx_mori]
KWMTBOMO00956	40.799	-4.11848	1.1808	-3.48788	0.000486868	0.00732745	PREDICTED:_mucin-2_[Bombyx_mori]
KWMTBOMO00957	0	NA	NA	NA	NA	NA	PREDICTED:_uncharacterized_protein_LOC106138567_[Amyelois_transitella]
KWMTBOMO00958	0.318489	-0.446479	4.18923	-0.106578	0.915124	NA	PREDICTED:_uncharacterized_protein_LOC106709507_[Papilio_machaon]
KWMTBOMO00959	0	NA	NA	NA	NA	NA	PREDICTED:_uncharacterized_protein_LOC106709507_[Papilio_machaon]
KWMTBOMO00960	0.175228	0.414065	4.23234	0.0978336	0.922064	NA	hypothetical_protein_KGM_18326_[Danaus_plexippus]
KWMTBOMO00961	0.118342	-0.450475	4.24699	-0.106069	0.915527	NA	PREDICTED:_uncharacterized_protein_LOC106101417_[Papilio_polytes]
KWMTBOMO00962	1028.27	-4.44697	0.901465	-4.93305	8.09574e-07	3.55518e-05	PREDICTED:_uncharacterized_protein_LOC101746904_[Bombyx_mori]
KWMTBOMO00963	370.186	-2.66295	1.54204	-1.72691	0.0841841	0.359911
KWMTBOMO00964	405.363	-1.50664	0.324891	-4.63738	3.52861e-06	0.000127838	PREDICTED:_cysteine_dioxygenase_type_1_[Bombyx_mori]
KWMTBOMO00965	801.228	0.132691	0.265344	0.500071	0.617025	0.883296	PREDICTED:_RING_finger_protein_113A_[Papilio_polytes]
KWMTBOMO00966	0	NA	NA	NA	NA	NA	GO:0005576 C
KWMTBOMO00967	5.08766	1.01675	1.14354	0.889132	0.373932	0.753625	GO:0005576 C
KWMTBOMO00968	4.04072	-0.716491	2.00511	-0.357332	0.720843	NA
KWMTBOMO00969	0.662314	-2.37392	4.14762	-0.572356	0.567081	NA
KWMTBOMO00970	0	NA	NA	NA	NA	NA	gag-like_protein_[Bombyx_mori]
KWMTBOMO00971	0	NA	NA	NA	NA	NA
KWMTBOMO00972	0	NA	NA	NA	NA	NA	hypothetical_protein_[Piscirickettsia_salmonis]
KWMTBOMO00973	0.426188	-1.72499	4.21541	-0.409211	0.682384	NA
KWMTBOMO00974	16815.4	-0.351805	0.251607	-1.39823	0.162044	0.519013	40S_ribosomal_protein_S21_[Bombyx_mori]
KWMTBOMO00975	2.45769	-0.0924453	1.7211	-0.0537129	0.957164	NA	PREDICTED:_uncharacterized_protein_LOC101736617_[Bombyx_mori]
KWMTBOMO00976	0	NA	NA	NA	NA	NA	PREDICTED:_mucin-2-like_[Amyelois_transitella]
KWMTBOMO00977	1.2786	-1.41464	3.10583	-0.455479	0.648765	NA	gag-like_protein_[Bombyx_mori]
KWMTBOMO00978	315.294	0.0726476	0.384382	0.188998	0.850094	0.965966	PREDICTED:_LOW_QUALITY_PROTEIN:_uncharacterized_protein_F09G8.5_[Bombyx_mori]
KWMTBOMO00979	713.394	0.329167	0.206472	1.59424	0.110881	0.421191	PREDICTED:_vacuolar_protein_sorting-associated_protein_53_homolog_[Papilio_xuthus]
KWMTBOMO00980	170.559	0.681184	0.310078	2.19681	0.0280339	0.174181	PREDICTED:_uncharacterized_protein_LOC106107297_isoform_X3_[Papilio_polytes]
KWMTBOMO00981	4.13265	0.977192	1.28137	0.762617	0.445692	NA	PREDICTED:_uncharacterized_protein_LOC106106971_isoform_X2_[Papilio_polytes]
KWMTBOMO00982	1958.66	-0.51975	0.544391	-0.954736	0.339711	0.729113	PREDICTED:_protein_ERGIC-53_[Bombyx_mori]
KWMTBOMO00983	75.0999	0.424015	0.523105	0.810573	0.417611	0.784696	PREDICTED:_uncharacterized_protein_LOC106141659_isoform_X2_[Amyelois_transitella]
KWMTBOMO00984	21002.3	-0.47747	0.386322	-1.23594	0.216482	0.599608	PREDICTED:_aldo-keto_reductase_AKR2E4-like_[Amyelois_transitella]
KWMTBOMO00985	527.292	-0.740777	0.291128	-2.54451	0.0109432	0.0880036	PREDICTED:_aldo-keto_reductase_AKR2E4-like_[Papilio_machaon]
KWMTBOMO00986	3.60061	0.723454	1.71309	0.42231	0.672799	NA	hypothetical_protein_KGM_11544_[Danaus_plexippus]
KWMTBOMO00987	0	NA	NA	NA	NA	NA	PREDICTED:_trypsin_delta/gamma-like_[Papilio_polytes]
KWMTBOMO00988	1279.14	0.53739	0.487103	1.10324	0.269925	0.662678	Talin-1_[Papilio_xuthus]
KWMTBOMO00989	3025.01	0.473079	0.412439	1.14703	0.251369	0.642853	PREDICTED:_talin-1_[Bombyx_mori]
KWMTBOMO00990	102.928	-0.110403	0.420951	-0.26227	0.793113	0.948241	PREDICTED:_protein_prune_homolog_2_[Amyelois_transitella]
KWMTBOMO00991	9.85495	0.273264	0.746537	0.366042	0.714334	0.922159	PREDICTED:_uncharacterized_protein_LOC101735509_isoform_X2_[Bombyx_mori]
KWMTBOMO00992	109.492	0.107266	0.290001	0.36988	0.711472	0.921329	PREDICTED:_atf2_isoform_X1_[Bombyx_mori]
KWMTBOMO00993	211.58	-0.319889	0.405142	-0.789573	0.429777	0.79181	PREDICTED:_protein_quiver_[Bombyx_mori]
KWMTBOMO00994	283.505	-0.163012	0.327421	-0.497865	0.618579	0.883715	PREDICTED:_F-box/LRR-repeat_protein_20_[Papilio_xuthus]
KWMTBOMO00995	200.282	-0.122966	0.538263	-0.228449	0.819297	0.956269	PREDICTED:_aldo-keto_reductase_AKR2E4-like_[Amyelois_transitella]
KWMTBOMO00996	0.246169	-1.35827	4.23938	-0.320394	0.74867	NA	AF461149_1_transposase_[Bombyx_mori]
KWMTBOMO00997	1.83754	1.35332	1.87086	0.723366	0.469455	NA	PREDICTED:_uncharacterized_protein_LOC101736094_isoform_X2_[Bombyx_mori]
KWMTBOMO00998	2.02377	1.60184	2.25328	0.710894	0.47715	NA	PREDICTED:_uncharacterized_protein_LOC101736094_isoform_X2_[Bombyx_mori]
KWMTBOMO00999	462.716	0.272265	0.314215	0.866491	0.386221	0.76203	PREDICTED:_LYR_motif-containing_protein_4_[Amyelois_transitella]
KWMTBOMO01000	76.1933	1.02033	0.620735	1.64374	0.100231	0.398581	PREDICTED:_uncharacterized_protein_LOC101737726_isoform_X2_[Bombyx_mori]
KWMTBOMO01001	2755.93	-7.47244	0.774655	-9.64614	5.1039e-22	3.69162e-19	fibroin_P25_[Bombyx_mandarina]
KWMTBOMO01002	18.601	-2.61391	0.689588	-3.79054	0.000150322	0.00279631	PREDICTED:_uncharacterized_protein_LOC101737862_isoform_X1_[Bombyx_mori]
KWMTBOMO01003	216.99	-0.107055	0.436844	-0.245065	0.806406	0.953758	PREDICTED:_CLIP-associating_protein-like,_partial_[Papilio_machaon]
KWMTBOMO01004	1018	-0.24251	0.339624	-0.714056	0.475193	0.81636	PREDICTED:_CLIP-associating_protein_[Bombyx_mori]
KWMTBOMO01005	62.5927	0.0524124	0.358377	0.146249	0.883725	0.974437	PREDICTED:_uncharacterized_protein_LOC101736358_[Bombyx_mori]
KWMTBOMO01006	320.56	-0.330488	0.294215	-1.12329	0.261316	0.653741	PREDICTED:_uncharacterized_protein_LOC106101399_[Papilio_polytes]
KWMTBOMO01007	146.807	0.381283	0.28187	1.35269	0.176154	0.540438	cyclin_dependent_kinase_4_[Bombyx_mori]
KWMTBOMO01008	0.299551	-0.450496	4.24699	-0.106074	0.915524	NA	PREDICTED:_RNA-directed_DNA_polymerase_from_mobile_element_jockey-like_[Plutella_xylostella]
KWMTBOMO01009	1186.02	0.595784	0.36756	1.62091	0.105036	0.410246	PREDICTED:_uncharacterized_protein_LOC101738867_[Bombyx_mori]
KWMTBOMO01010	299.974	0.32612	0.406219	0.802818	0.42208	0.787666	PREDICTED:_uncharacterized_protein_LOC101738867_[Bombyx_mori]
KWMTBOMO01011	4205.24	0.668076	0.619498	1.07842	0.280848	0.672125	PREDICTED:_uncharacterized_protein_LOC101738727_[Bombyx_mori]
KWMTBOMO01012	0	NA	NA	NA	NA	NA	PREDICTED:_uncharacterized_protein_LOC106708099_[Papilio_machaon]
KWMTBOMO01013	0	NA	NA	NA	NA	NA	TRAS3_protein_[Operophtera_brumata]
KWMTBOMO01014	3.4238	-0.455945	1.65295	-0.275838	0.782672	NA	PREDICTED:_uncharacterized_protein_LOC105841662_[Bombyx_mori]
KWMTBOMO01015	0	NA	NA	NA	NA	NA	Zinc_finger_DNA_binding_protein_[Operophtera_brumata]
KWMTBOMO01016	155.87	-0.0104172	0.363561	-0.0286533	0.977141	0.996715	PREDICTED:_frizzled-10-like_[Amyelois_transitella]
KWMTBOMO01017	0	NA	NA	NA	NA	NA	AF461149_1_transposase_[Bombyx_mori]
KWMTBOMO01018	857.338	-0.45486	0.339014	-1.34171	0.179689	0.545901	PREDICTED:_Golgi-specific_brefeldin_A-resistance_guanine_nucleotide_exchange_factor_1_isoform_X2_[Papilio_xuthus]
KWMTBOMO01019	1332.15	-0.104455	0.257334	-0.405913	0.684806	0.911395	PREDICTED:_ubiquitin_carboxyl-terminal_hydrolase_16_[Bombyx_mori]
KWMTBOMO01020	586.113	-0.0643247	0.224577	-0.286426	0.774552	0.940916	PREDICTED:_recQ-mediated_genome_instability_protein_1-like_[Amyelois_transitella]
KWMTBOMO01021	365.28	0.0795361	0.23564	0.337533	0.735715	0.928878	PREDICTED:_macoilin_[Bombyx_mori]
KWMTBOMO01022	204.141	0.445595	0.249117	1.7887	0.0736632	0.331977	Uncharacterized_protein_OBRU01_24682_[Operophtera_brumata]
KWMTBOMO01023	5.34704	1.19867	1.30418	0.9191	0.358043	0.742809	S08405_hypothetical_protein_2_-_silkworm_transposon_mag
KWMTBOMO01024	97.4215	0.206438	0.360901	0.572008	0.567317	0.862905	PREDICTED:_uncharacterized_protein_LOC106713191_[Papilio_machaon]
KWMTBOMO01025	0.0466612	-0.450464	4.24699	-0.106067	0.91553	NA	endonuclease-reverse_transcriptase_[Bombyx_mori]
KWMTBOMO01026	0.666815	0.712407	4.10293	0.173634	0.862153	NA	PREDICTED:_uncharacterized_protein_LOC101738215_[Bombyx_mori]
KWMTBOMO01027	1353.84	-0.0296043	0.669425	-0.0442235	0.964726	0.992443	PREDICTED:_Ig-like_and_fibronectin_type-III_domain-containing_protein_T04A11.3_isoform_X2_[Bombyx_mori]
KWMTBOMO01028	0.671042	-0.390515	4.1861	-0.0932886	0.925674	NA	olfactory_receptor-like_receptor_[Bombyx_mori]
KWMTBOMO01029	789.303	-7.81241	1.38848	-5.6266	1.83796e-08	1.34521e-06	PREDICTED:_collagenase-like_[Papilio_machaon]
KWMTBOMO01030	576.303	-1.05852	0.260468	-4.06391	4.82582e-05	0.00112596	PREDICTED:_microsomal_triglyceride_transfer_protein_large_subunit-like_[Bombyx_mori]
KWMTBOMO01031	826.652	1.33321	0.461548	2.88857	0.00386998	0.0387502	PREDICTED:_kynurenine/alpha-aminoadipate_aminotransferase,_mitochondrial_isoform_X2_[Bombyx_mori]
KWMTBOMO01032	105.638	1.45053	0.706993	2.05169	0.0402001	0.223362	PREDICTED:_calpain-11-like_[Bombyx_mori]
KWMTBOMO01033	6.18083	1.24546	1.24616	0.999437	0.317583	0.710411	PREDICTED:_calpain-11-like_[Bombyx_mori]
KWMTBOMO01034	115.798	-0.0567847	0.464554	-0.122235	0.902713	0.980084	PREDICTED:_ring_canal_kelch_homolog_[Bombyx_mori]
KWMTBOMO01035	39.1807	-0.0737209	0.472235	-0.15611	0.875946	0.971612	putative_Transcription_factor_Adf-1_[Danaus_plexippus]
KWMTBOMO01036	1038.78	0.249607	0.344062	0.725471	0.468163	0.813665	High_mobility_group_protein_D_[Operophtera_brumata]
KWMTBOMO01037	67.8872	0.211438	0.344734	0.613338	0.539653	0.851354	PREDICTED:_uncharacterized_protein_LOC101738925_isoform_X1_[Bombyx_mori]
KWMTBOMO01038	0.739923	1.81467	4.12962	0.439428	0.660351	NA	PREDICTED:_uncharacterized_protein_LOC105841296_[Bombyx_mori]
KWMTBOMO01039	77.1634	1.33773	0.534374	2.50337	0.0123018	0.0962231	Bm8_interacting_protein_2d-2_[Bombyx_mori]
KWMTBOMO01040	15.8102	-0.450426	4.24699	-0.106058	0.915537	0.981884	PREDICTED:_uncharacterized_protein_LOC105841662_[Bombyx_mori]
KWMTBOMO01041	182.919	0.427689	0.278207	1.5373	0.124219	0.448183	PREDICTED:_uncharacterized_protein_LOC106105275_[Papilio_polytes]
KWMTBOMO01042	16.6435	0.960026	0.666202	1.44104	0.149572	0.497067	PREDICTED:_uncharacterized_protein_LOC101746935_isoform_X1_[Bombyx_mori]
KWMTBOMO01043	819.665	-0.188237	0.309963	-0.60729	0.543659	0.852563	PREDICTED:_protein_charybde-like_[Papilio_polytes]
KWMTBOMO01044	0	NA	NA	NA	NA	NA	PREDICTED:_uncharacterized_protein_LOC106115416_[Papilio_xuthus]
KWMTBOMO01045	126.06	-0.020079	0.313014	-0.0641473	0.948853	0.989106	hypothetical_protein_KGM_08247_[Danaus_plexippus]
KWMTBOMO01046	280.473	-0.0624623	0.348028	-0.179475	0.857565	0.96633	PREDICTED:_nucleoside_diphosphate_kinase_6-like_isoform_X1_[Amyelois_transitella]
KWMTBOMO01047	584.835	0.243224	0.267667	0.908681	0.363519	0.746251	PREDICTED:_U5_small_nuclear_ribonucleoprotein_40_kDa_protein_isoform_X2_[Amyelois_transitella]
KWMTBOMO01048	228.398	0.590597	0.278675	2.1193	0.034065	0.199458	PREDICTED:_nucleoporin-like_protein_2_[Amyelois_transitella]
KWMTBOMO01049	353.77	-0.19191	0.291412	-0.658553	0.510183	0.836428	PREDICTED:_stimulator_of_interferon_genes_protein-like_isoform_X2_[Bombyx_mori]
KWMTBOMO01050	510.807	-0.164924	0.330742	-0.498648	0.618027	0.883457	Nucleolar_pre-ribosomal-associated_protein_1_[Operophtera_brumata]
KWMTBOMO01051	0.557775	-0.481204	4.23853	-0.113531	0.90961	NA	hypothetical_protein_KGM_01114_[Danaus_plexippus]
KWMTBOMO01052	229.72	1.09928	0.689082	1.59529	0.110648	0.420955	PREDICTED:_LOW_QUALITY_PROTEIN:_uncharacterized_protein_LOC101747202_[Bombyx_mori]
KWMTBOMO01053	587.915	0.394769	0.244601	1.61393	0.106543	0.413164	PREDICTED:_CDK5RAP1-like_protein_[Amyelois_transitella]
KWMTBOMO01054	462.541	-0.159842	0.241213	-0.66266	0.507548	0.834867	hypothetical_protein_KGM_07710_[Danaus_plexippus]
KWMTBOMO01055	36556.8	-0.350758	0.271451	-1.29216	0.196302	0.570794	ribosomal_protein_S26_[Bombyx_mori]
KWMTBOMO01056	422.745	-0.285778	0.274883	-1.03964	0.298509	0.690551	hypothetical_protein_KGM_07711_[Danaus_plexippus]
KWMTBOMO01057	340.199	-1.05145	0.39563	-2.65767	0.00786835	0.0679418	PREDICTED:_inositol_polyphosphate_multikinase_[Papilio_xuthus]
KWMTBOMO01058	1.18727	-0.633184	3.94503	-0.160502	0.872486	NA	AF461149_1_transposase_[Bombyx_mori]
KWMTBOMO01059	1306.44	-0.0666915	0.29984	-0.222424	0.823984	0.956905	3-hydroxyacyl-CoA_dehydrogenase_[Bombyx_mori]
KWMTBOMO01060	860.869	0.707226	0.323306	2.18749	0.0287071	0.17658	3-hydroxyacyl-CoA_dehydrogenase_[Bombyx_mori]
KWMTBOMO01061	1233.82	0.576965	0.247409	2.33203	0.019699	0.136231	3-hydroxyacyl-CoA_dehydrogenase_[Bombyx_mori]
KWMTBOMO01062	435.62	0.125028	0.247381	0.505406	0.613274	0.881348	PREDICTED:_transcription_initiation_factor_TFIID_subunit_9_[Amyelois_transitella]
KWMTBOMO01063	513.987	-0.0952729	0.288033	-0.330771	0.740817	0.93121	c-Jun_NH2-terminal_kinase_[Bombyx_mori]
KWMTBOMO01064	2233.93	0.0612405	0.275941	0.221933	0.824366	0.957036	RNA-binding_protein_lark_[Bombyx_mori]
KWMTBOMO01065	1920.24	-0.103847	0.244475	-0.424776	0.671	0.906195	PREDICTED:_bone_morphogenetic_protein_receptor_type-1B_isoform_X2_[Papilio_machaon]
KWMTBOMO01066	0.57482	0.445988	4.23766	0.105244	0.916182	NA	hypothetical_protein_RR46_02347_[Papilio_xuthus]
KWMTBOMO01067	0.817987	0.853774	4.2172	0.202451	0.839565	NA	reverse_transcriptase_[Bombyx_mori]
KWMTBOMO01068	44586.6	-0.0907053	0.258379	-0.351055	0.725547	0.925585	ribosomal_protein_L34_[Bombyx_mori]
KWMTBOMO01069	0	NA	NA	NA	NA	NA	Uncharacterized_protein_OBRU01_07814_[Operophtera_brumata]
KWMTBOMO01070	1264.19	0.266688	0.243344	1.09593	0.273109	0.665346	PREDICTED:_serine/threonine-protein_kinase_RIO3_[Papilio_machaon]
KWMTBOMO01071	250.206	0.0984224	0.279721	0.351859	0.724944	0.925585	PREDICTED:_uncharacterized_protein_LOC106116963_[Papilio_xuthus]
KWMTBOMO01072	519.14	-0.184686	0.343074	-0.538328	0.590351	0.871801	PREDICTED:_general_vesicular_transport_factor_p115_[Amyelois_transitella]
KWMTBOMO01073	182.149	0.0582452	0.284052	0.205051	0.837532	0.961921	PREDICTED:_vesicle_transport_through_interaction_with_t-SNAREs_homolog_1A_[Bombyx_mori]
KWMTBOMO01074	352.381	0.156647	0.240745	0.650678	0.515254	0.839371	tyrosine-protein_phosphatase_[Bombyx_mori]
KWMTBOMO01075	5890.1	-0.0759157	0.455502	-0.166664	0.867635	0.969347	heat_shock_protein_60_[Chilo_suppressalis]
KWMTBOMO01076	2042.27	-0.527508	0.302132	-1.74595	0.0808194	0.351026	adenosine_kinase_[Bombyx_mori]
KWMTBOMO01077	891.561	-0.53191	0.333594	-1.59448	0.110828	0.421119	PREDICTED:_uncharacterized_protein_LOC105384943_[Plutella_xylostella]
KWMTBOMO01078	1254.31	-0.0991601	0.284685	-0.348315	0.727603	0.92563	hypothetical_protein_KGM_15998_[Danaus_plexippus]
KWMTBOMO01079	63.8231	0.52086	0.427152	1.21938	0.222701	0.607678	PREDICTED:_F-box/LRR-repeat_protein_15_[Bombyx_mori]
KWMTBOMO01080	78.304	-0.673708	0.355993	-1.89248	0.0584277	0.284188	cytochrome_P450_CYP366A1_precursor_[Bombyx_mori]
KWMTBOMO01081	0	NA	NA	NA	NA	NA	Uncharacterized_protein_OBRU01_02090_[Operophtera_brumata]
KWMTBOMO01082	0.904922	-0.638182	4.19523	-0.152121	0.879091	NA	olfactory_receptor_39_[Bombyx_mori]
KWMTBOMO01083	0.239481	-0.373972	4.23255	-0.0883563	0.929593	NA	olfactory_receptor_[Bombyx_mori]
KWMTBOMO01084	421.426	-0.0648689	0.259337	-0.250134	0.802484	0.951711	PREDICTED:_activating_signal_cointegrator_1_complex_subunit_2_isoform_X1_[Amyelois_transitella]
KWMTBOMO01085	45.8121	0.263531	0.452812	0.581987	0.560575	0.859636	PREDICTED:_uncharacterized_protein_LOC106134521_[Amyelois_transitella]
KWMTBOMO01086	2090.96	-0.738225	0.279211	-2.64396	0.00819412	0.0701636	PREDICTED:_S-adenosylmethionine_decarboxylase_proenzyme_[Bombyx_mori]
KWMTBOMO01087	625.719	0.174242	0.298456	0.58381	0.559348	0.859072	PREDICTED:_fatty-acid_amide_hydrolase_2-like_isoform_X1_[Papilio_xuthus]
KWMTBOMO01088	893.014	0.053707	0.237051	0.226564	0.820763	0.956269	PREDICTED:_fatty-acid_amide_hydrolase_2-like_[Bombyx_mori]
KWMTBOMO01089	661.998	-0.124219	0.398347	-0.311835	0.755166	0.934493	PREDICTED:_phosphoglucomutase_[Amyelois_transitella]
KWMTBOMO01090	126.412	-1.52928	0.414454	-3.68986	0.000224375	0.00391336	PREDICTED:_sodium-coupled_neutral_amino_acid_transporter_9-like_[Bombyx_mori]
KWMTBOMO01091	725.841	0.208234	0.290826	0.716007	0.473987	0.816043	Cytochrome_c_oxidase_copper_chaperone_[Papilio_machaon]
KWMTBOMO01092	0.171917	-1.32446	4.23399	-0.312817	0.75442	NA	PREDICTED:_protein_bicaudal_C_homolog_1-A_[Bombyx_mori]
KWMTBOMO01093	0.227205	-1.32446	4.23399	-0.312817	0.75442	NA	PREDICTED:_protein_bicaudal_C_homolog_1-A_[Bombyx_mori]
KWMTBOMO01094	2.66844	-0.336306	1.51862	-0.221456	0.824738	NA	PREDICTED:_protein_bicaudal_C_homolog_1-A_[Bombyx_mori]
KWMTBOMO01095	825.183	-0.170421	0.423213	-0.402683	0.687181	0.912497	PREDICTED:_sialin_[Papilio_machaon]
KWMTBOMO01096	56.5609	-0.2925	0.387417	-0.755001	0.450248	0.804323	PREDICTED:_zinc_finger_with_UFM1-specific_peptidase_domain_protein-like_isoform_X1_[Bombyx_mori]
KWMTBOMO01097	657.403	-0.0578831	0.258026	-0.224331	0.8225	0.956721	PREDICTED:_lysozyme_2-like_[Bombyx_mori]
KWMTBOMO01098	0	NA	NA	NA	NA	NA	hypothetical_protein_L798_04777_[Zootermopsis_nevadensis]
KWMTBOMO01099	0	NA	NA	NA	NA	NA	PREDICTED:_putative_nuclease_HARBI1_[Acyrthosiphon_pisum]
KWMTBOMO01100	238.602	0.270801	0.281271	0.962775	0.33566	0.726166	PREDICTED:_rho-related_GTP-binding_protein_RhoN-like_[Bombyx_mori]
KWMTBOMO01101	18.7973	-0.568402	0.588322	-0.96614	0.333974	0.72551	PREDICTED:_uncharacterized_protein_LOC105841304_[Bombyx_mori]
KWMTBOMO01102	0.0466612	-0.450464	4.24699	-0.106067	0.91553	NA	endonuclease_and_reverse_transcriptase-like_protein_[Bombyx_mori]
KWMTBOMO01103	0.450463	0.855149	4.21727	0.202773	0.839312	NA	PREDICTED:_uncharacterized_protein_LOC105841299_[Bombyx_mori]
KWMTBOMO01104	0.191276	0.855097	4.21728	0.20276	0.839322	NA	putative_ubiquitin_specific_protease_[Operophtera_brumata]
KWMTBOMO01105	903.679	0.644002	0.274078	2.3497	0.0187887	0.132043	PREDICTED:_aquaporin-12_[Bombyx_mori]
KWMTBOMO01106	236.501	0.362406	0.381151	0.950821	0.341695	0.730336	PREDICTED:_aladin_[Amyelois_transitella]
KWMTBOMO01107	231.795	-0.393447	0.333306	-1.18044	0.237827	0.62725	PREDICTED:_espin_[Bombyx_mori]
KWMTBOMO01108	0.884318	-0.450442	4.24699	-0.106061	0.915534	NA	endonuclease_and_reverse_transcriptase-like_protein_[Bombyx_mori]
KWMTBOMO01109	103.781	-0.847614	0.362374	-2.33906	0.0193324	0.134452	PREDICTED:_espin_[Bombyx_mori]
KWMTBOMO01110	140.169	-0.397971	0.337054	-1.18073	0.237708	0.62725	PREDICTED:_espin_[Bombyx_mori]
KWMTBOMO01111	32.9219	0.231716	0.687997	0.336798	0.736269	0.929056	PREDICTED:_espin_[Bombyx_mori]
KWMTBOMO01112	109.656	0.195556	0.322732	0.605938	0.544556	0.852563	PREDICTED:_LOW_QUALITY_PROTEIN:_TBC1_domain_family_member_31_[Bombyx_mori]
KWMTBOMO01113	81.8667	0.129566	0.492592	0.26303	0.792528	0.948241	PREDICTED:_uncharacterized_protein_LOC106143327_[Amyelois_transitella]
KWMTBOMO01114	1618.64	0.0191317	0.260631	0.0734053	0.941484	0.987165	PREDICTED:_26S_protease_regulatory_subunit_7_[Amyelois_transitella]
KWMTBOMO01115	2753.34	-0.620391	0.29684	-2.08999	0.036619	0.209915	PREDICTED:_GMP_synthase_[glutamine-hydrolyzing]_[Papilio_polytes]
KWMTBOMO01116	149.631	0.778261	0.498265	1.56194	0.118302	0.433961	PREDICTED:_protein_MCM10_homolog_isoform_X1_[Bombyx_mori]
KWMTBOMO01117	2.62323	0.939978	2.005	0.468816	0.639201	NA	PREDICTED:_regulator_of_G-protein_signaling_3-like_[Bombyx_mori]
KWMTBOMO01118	2772.36	0.471407	0.284198	1.65873	0.0971704	0.391099	fumarylacetoacetase_[Bombyx_mori]
KWMTBOMO01119	215.884	0.0930889	0.26802	0.347321	0.728351	0.92563	PREDICTED:_zinc_finger_protein_141-like_isoform_X2_[Bombyx_mori]
KWMTBOMO01120	0.346809	-0.458675	4.18927	-0.109488	0.912815	NA	PREDICTED:_uncharacterized_protein_LOC105385054_[Plutella_xylostella]
KWMTBOMO01121	807.031	0.00315168	0.227649	0.0138445	0.988954	0.998493	PREDICTED:_zinc_finger_protein_567-like_isoform_X4_[Bombyx_mori]
KWMTBOMO01122	218.611	0.670407	0.392883	1.70638	0.0879373	0.368785	PREDICTED:_sex_determination_protein_fruitless-like_isoform_X3_[Bombyx_mori]
KWMTBOMO01123	211.026	-0.148202	0.322779	-0.459143	0.646132	0.895395	PREDICTED:_inositol-3-phosphate_synthase_[Amyelois_transitella]
KWMTBOMO01124	408.155	-0.362311	0.243894	-1.48553	0.137404	0.472727	atypical_protein_kinase_C_[Bombyx_mori]
KWMTBOMO01125	1.02448	-2.74962	2.63394	-1.04392	0.296523	NA	PREDICTED:_uncharacterized_protein_LOC101745010_[Bombyx_mori]
KWMTBOMO01126	0.775008	1.05324	4.16251	0.25303	0.800245	NA	endonuclease_and_reverse_transcriptase-like_protein_[Bombyx_mori]
KWMTBOMO01127	45.422	-0.365338	0.418219	-0.873556	0.38236	0.760009	atypical_protein_kinase_C_[Bombyx_mori]
KWMTBOMO01128	28.2427	0.427118	0.4883	0.874704	0.381735	0.760009	PREDICTED:_uncharacterized_protein_LOC101743030_[Bombyx_mori]
KWMTBOMO01129	749.308	0.353078	0.300993	1.17304	0.240778	0.629435	F-actin_capping_protein_beta_subunit_[Bombyx_mori]
KWMTBOMO01130	596.105	-0.0356858	0.250799	-0.142289	0.886852	0.975254	daxx_[Bombyx_mori]
KWMTBOMO01131	21146.4	-0.10402	0.247468	-0.420335	0.674241	0.906937	translation_initiation_factor_5A_[Bombyx_mori]
KWMTBOMO01132	21.6906	0.547737	0.562864	0.973124	0.330492	0.723447	hypothetical_protein_KGM_16069_[Danaus_plexippus]
KWMTBOMO01133	203.131	0.212748	0.273402	0.778153	0.436479	0.796042	PREDICTED:_chromosome_transmission_fidelity_protein_18_homolog_[Papilio_xuthus]
KWMTBOMO01134	43.7362	-2.20012	0.539754	-4.07616	4.57847e-05	0.00107848	PREDICTED:_cyclin-dependent_kinase_5_activator_1_[Bombyx_mori]
KWMTBOMO01135	5973.5	-0.0298156	0.236062	-0.126304	0.899491	0.979404	eukaryotic_translation_initiation_factor_4E-binding_protein_2_[Bombyx_mori]
KWMTBOMO01136	218.651	0.0367984	0.252003	0.146023	0.883903	0.974437	PREDICTED:_2-phosphoxylose_phosphatase_1_[Amyelois_transitella]
KWMTBOMO01137	1359.06	-0.12869	0.267083	-0.481835	0.629923	0.888244	ku_P80_DNA_helicase_[Danaus_plexippus]
KWMTBOMO01138	2.68079	0.255343	1.57855	0.161758	0.871496	NA	PREDICTED:_uncharacterized_protein_LOC101741006,_partial_[Bombyx_mori]
KWMTBOMO01139	335.514	0.791144	0.405571	1.95069	0.051094	0.261839	PREDICTED:_tudor_and_KH_domain-containing_protein_[Bombyx_mori]
KWMTBOMO01140	364.914	-1.03004	0.569063	-1.81007	0.0702849	0.322857	putative_secreted_protein_[Operophtera_brumata]
KWMTBOMO01141	157.959	0.219018	0.293237	0.746898	0.455125	0.806496	PREDICTED:_uncharacterized_protein_LOC101741433_[Bombyx_mori]
KWMTBOMO01142	443.856	0.0559368	0.283991	0.196967	0.843853	0.964396	PREDICTED:_5-methylcytosine_rRNA_methyltransferase_NSUN4_[Amyelois_transitella]
KWMTBOMO01143	134.956	0.0632884	0.405583	0.156043	0.875999	0.971612	PREDICTED:_sialin_isoform_X1_[Bombyx_mori]
KWMTBOMO01144	83.4445	0.403375	0.497651	0.810558	0.417619	0.784696	hypothetical_protein_KGM_13423_[Danaus_plexippus]
KWMTBOMO01145	133.707	0.199697	0.44297	0.450812	0.652125	0.896726	PREDICTED:_graves_disease_carrier_protein-like_isoform_X2_[Bombyx_mori]
KWMTBOMO01146	53.4277	-0.00798274	0.404305	-0.0197443	0.984247	0.998493	PREDICTED:_glucose_transporter_type_1_[Bombyx_mori]
KWMTBOMO01147	3508.26	0.263673	0.174938	1.50724	0.13175	0.461933	PREDICTED:_serine/threonine-protein_phosphatase_2A_catalytic_subunit_beta_isoform_isoform_X1_[Papilio_polytes]
KWMTBOMO01148	65777.2	-0.0714866	0.255238	-0.280078	0.779418	0.943593	receptor_for_activated_protein_kinase_C_RACK_1_isoform_1_[Bombyx_mori]
KWMTBOMO01149	296.394	0.112387	0.32034	0.350837	0.72571	0.925585	diphosphomevalonate_decarboxylase_[Bombyx_mori]
KWMTBOMO01150	164	0.135954	0.348839	0.389734	0.696733	0.914402	PREDICTED:_wiskott-Aldrich_syndrome_protein_family_member_2_[Bombyx_mori]
KWMTBOMO01151	84.1399	-0.0476265	0.428371	-0.111181	0.911473	0.981884	PREDICTED:_wiskott-Aldrich_syndrome_protein_family_member_2_[Bombyx_mori]
KWMTBOMO01152	382.502	0.0478268	0.235705	0.20291	0.839206	0.96312	PREDICTED:_serine/arginine_repetitive_matrix_protein_1-like_[Papilio_xuthus]
KWMTBOMO01153	114.248	0.0825418	0.299052	0.276012	0.782539	0.944717	hypothetical_protein_KGM_06329_[Danaus_plexippus]
KWMTBOMO01154	877.486	-2.35396	0.30588	-7.69571	1.40715e-14	3.84496e-12	PREDICTED:_low_density_lipoprotein_receptor_adapter_protein_1-like_[Papilio_polytes]
KWMTBOMO01155	5805.69	0.0365028	0.2604	0.14018	0.888518	0.976023	PREDICTED:_lysozyme-like_[Amyelois_transitella]
KWMTBOMO01156	1452.88	-0.421186	0.246492	-1.70872	0.0875027	0.367768	PREDICTED:_coiled-coil_domain-containing_protein_47_isoform_X2_[Bombyx_mori]
KWMTBOMO01157	206.456	0.323358	0.277643	1.16466	0.244158	0.633503	PREDICTED:_uncharacterized_protein_LOC106143356_[Amyelois_transitella]
KWMTBOMO01158	0.785056	1.09986	4.1186	0.267048	0.789432	NA	Sperm_flagellar_protein_[Operophtera_brumata]
KWMTBOMO01159	0	NA	NA	NA	NA	NA	reverse_transcriptase_[Bombyx_mori]
KWMTBOMO01160	0.102326	-0.450533	4.24699	-0.106083	0.915517	NA	PREDICTED:_RNA-directed_DNA_polymerase_from_mobile_element_jockey-like_[Amyelois_transitella]
KWMTBOMO01161	0.140944	-1.32537	4.23414	-0.31302	0.754266	NA	AF461149_1_transposase_[Bombyx_mori]
KWMTBOMO01162	337.13	0.218596	0.266563	0.820055	0.412185	0.780801	PREDICTED:_glycosyltransferase_isoform_X1_[Bombyx_mori]
KWMTBOMO01163	6.96691	-0.272645	1.00558	-0.271132	0.78629	0.945873	PREDICTED:_beta-1,4-galactosyltransferase_1-like,_partial_[Bombyx_mori]
KWMTBOMO01164	253.717	0.0574123	0.354014	0.162175	0.871168	0.969977	PREDICTED:_vacuolar_protein_sorting-associated_protein_11_homolog_[Bombyx_mori]
KWMTBOMO01165	92.6173	-0.320678	0.391278	-0.819566	0.412464	0.780801	PREDICTED:_vacuolar_protein_sorting-associated_protein_11_homolog_[Bombyx_mori]
KWMTBOMO01166	44.5436	-1.47631	0.535361	-2.7576	0.00582277	0.0535503	PREDICTED:_kinesin-like_protein_unc-104_isoform_X4_[Bombyx_mori]
KWMTBOMO01167	210.323	-1.20429	0.479478	-2.51167	0.0120162	0.0943498	PREDICTED:_kinesin-like_protein_unc-104_isoform_X3_[Bombyx_mori]
KWMTBOMO01168	15.7163	0.048264	0.737837	0.0654128	0.947845	0.988986
KWMTBOMO01169	0.0552882	-0.450504	4.24699	-0.106076	0.915522	NA	PREDICTED:_uncharacterized_protein_LOC106719734_[Papilio_machaon]
KWMTBOMO01170	3259.71	0.859087	0.276991	3.1015	0.00192541	0.0225046	Mn_superoxide_dismutase_[Bombyx_mori]
KWMTBOMO01171	914.055	0.175958	0.255949	0.687474	0.491784	0.826315	PREDICTED:_solute_carrier_family_25_member_36-A_[Amyelois_transitella]
KWMTBOMO01172	479.847	-0.076417	0.332795	-0.229622	0.818386	0.956248	PREDICTED:_tail-anchored_protein_insertion_receptor_WRB-like_[Papilio_polytes]
KWMTBOMO01173	548.724	0.120158	0.282787	0.424906	0.670905	0.906195	PREDICTED:_glutathione_S-transferase_C-terminal_domain-containing_protein_homolog_[Bombyx_mori]
KWMTBOMO01174	1822.84	0.0614782	0.309833	0.198424	0.842714	0.964215	PREDICTED:_1,4-alpha-glucan-branching_enzyme_[Bombyx_mori]
KWMTBOMO01175	1880.07	-0.289603	0.27242	-1.06308	0.287747	0.680019	PREDICTED:_NAD_kinase-like_isoform_X2_[Bombyx_mori]
KWMTBOMO01176	1.23238	0.00464819	3.83752	0.00121125	0.999034	NA	PREDICTED:_RNA-directed_DNA_polymerase_from_mobile_element_jockey-like_[Diaphorina_citri]
KWMTBOMO01177	2005.49	-0.564028	0.296047	-1.9052	0.0567542	0.278716	PREDICTED:_6-phosphofructo-2-kinase/fructose-2,6-bisphosphatase-like_isoform_X1_[Bombyx_mori]
KWMTBOMO01178	1.38226	-0.45046	3.81522	-0.118069	0.906013	NA	endonuclease-reverse_transcriptase_[Bombyx_mori]
KWMTBOMO01179	249.779	-0.580532	0.361206	-1.6072	0.10801	0.415856	PREDICTED:_6-phosphofructo-2-kinase/fructose-2,6-bisphosphatase-like_isoform_X1_[Bombyx_mori]
KWMTBOMO01180	214.211	0.0221929	0.267372	0.0830039	0.933848	0.985775	PREDICTED:_PI-PLC_X_domain-containing_protein_3_isoform_X2_[Papilio_polytes]
KWMTBOMO01181	20.9739	0.751043	0.974921	0.770363	0.441085	0.798595	PREDICTED:_uncharacterized_protein_LOC101742449,_partial_[Bombyx_mori]
KWMTBOMO01182	26282	0.449513	0.244475	1.83869	0.0659606	0.308972	PREDICTED:_glyceraldehyde-3-phosphate_dehydrogenase_isoform_X1_[Bombyx_mori]
KWMTBOMO01183	619.944	0.0166662	0.25512	0.0653272	0.947914	0.988986	PREDICTED:_ralBP1-associated_Eps_domain-containing_protein_1_[Amyelois_transitella]
KWMTBOMO01184	45.6454	0.137566	0.570638	0.241074	0.809498	0.954747	PREDICTED:_frizzled-4_[Bombyx_mori]
KWMTBOMO01185	51.9324	0.129764	0.474253	0.273616	0.784379	0.944783	PREDICTED:_frizzled-4_[Bombyx_mori]
KWMTBOMO01186	1102.15	0.442192	0.343914	1.28576	0.198526	0.574466	mitochondrial_transcription_factor_A_[Bombyx_mori]
KWMTBOMO01187	302.027	0.364288	0.274597	1.32663	0.184632	0.554255	PREDICTED:_uncharacterized_protein_LOC106143399_[Amyelois_transitella]
KWMTBOMO01188	533.749	0.54516	0.336747	1.6189	0.105469	0.411045	PREDICTED:_probable_histone-binding_protein_Caf1_[Bombyx_mori]
KWMTBOMO01189	3933.2	-0.355351	0.256136	-1.38735	0.165334	0.525309	PREDICTED:_homogentisate_1,2-dioxygenase_[Amyelois_transitella]
KWMTBOMO01190	190.43	-0.00535711	0.366263	-0.0146264	0.98833	0.998493	PREDICTED:_uncharacterized_protein_LOC101735649_isoform_X2_[Bombyx_mori]
KWMTBOMO01191	169.153	-0.123327	0.34224	-0.360352	0.718584	0.924452	PREDICTED:_uncharacterized_protein_LOC101735791_[Bombyx_mori]
KWMTBOMO01192	64.3706	0.194455	0.449781	0.432334	0.665499	0.903098	PREDICTED:_uncharacterized_protein_LOC106105220_[Papilio_polytes]
KWMTBOMO01193	323.739	0.104393	0.238334	0.438011	0.661378	0.900981	PREDICTED:_SET_and_MYND_domain-containing_protein_4_[Amyelois_transitella]
KWMTBOMO01194	3566.73	-1.44283	0.288697	-4.99773	5.80089e-07	2.66022e-05	Ecto-nucleotidase_[Operophtera_brumata]
KWMTBOMO01195	0.730313	-2.6027	4.12833	-0.630449	0.528401	NA	AF461149_1_transposase_[Bombyx_mori]
KWMTBOMO01196	0.741493	-3.59168	4.13291	-0.869045	0.384822	NA	reverse_transcriptase_[Bombyx_mori]
KWMTBOMO01197	0.209952	-1.32441	4.23399	-0.312804	0.75443	NA	reverse_transcriptase_[Danaus_plexippus]
KWMTBOMO01198	0	NA	NA	NA	NA	NA	PREDICTED:_neurofilament_medium_polypeptide-like_[Bombyx_mori]
KWMTBOMO01199	43.2113	-1.23689	0.460552	-2.68566	0.00723866	0.0631252	PREDICTED:_uncharacterized_protein_LOC106126609_[Papilio_xuthus]
KWMTBOMO01200	54.3614	0.182314	0.503255	0.362269	0.717151	0.923898
KWMTBOMO01201	0.907946	1.36939	4.1125	0.332983	0.739147	NA
KWMTBOMO01202	0	NA	NA	NA	NA	NA	PREDICTED:_uncharacterized_protein_LOC101747137_[Bombyx_mori]
KWMTBOMO01203	178.496	-1.18403	0.335705	-3.52699	0.000420313	0.00645214	neuropeptide_receptor_A14_[Bombyx_mori]
KWMTBOMO01204	2097.21	0.359497	0.319359	1.12568	0.260301	0.652127	Uncharacterized_protein_OBRU01_08609_[Operophtera_brumata]
KWMTBOMO01205	0.0906043	-0.450521	4.24699	-0.10608	0.915519	NA	PREDICTED:_extensin-3-like_[Bombyx_mori]
KWMTBOMO01206	1334.88	-0.828359	0.303833	-2.72636	0.00640373	0.0573908	PREDICTED:_uncharacterized_protein_LOC106143374_[Amyelois_transitella]
KWMTBOMO01207	103.244	-0.623934	0.865697	-0.72073	0.471076	0.815027	seminal_fluid_protein_HACP044_[Heliconius_erato]
KWMTBOMO01208	0.201252	-0.462288	4.24073	-0.109012	0.913193	NA	reverse_transcriptase_[Bombyx_mori]
KWMTBOMO01209	19.4972	-0.945053	0.60119	-1.57197	0.115958	0.43089	antennal_esterase_CXE19_[Spodoptera_littoralis]
KWMTBOMO01210	0.177544	0.445018	4.23751	0.105019	0.916361	NA	reverse_transcriptase_[Bombyx_mori]
KWMTBOMO01211	0	NA	NA	NA	NA	NA	gag-like_protein_[Bombyx_mori]
KWMTBOMO01212	62.2122	-0.00440878	0.531512	-0.00829479	0.993382	0.999134	Liver_carboxylesterase_[Papilio_xuthus]
KWMTBOMO01213	1849.91	0.0202027	0.355965	0.0567546	0.954741	0.990778	PREDICTED:_uncharacterized_protein_LOC105842655_[Bombyx_mori]
KWMTBOMO01214	518.823	0.287011	0.279555	1.02667	0.304577	0.696564	PREDICTED:_MOXD1_homolog_1-like_[Plutella_xylostella]
KWMTBOMO01215	0.140944	-1.32537	4.23414	-0.31302	0.754266	NA	PREDICTED:_RNA-directed_DNA_polymerase_from_mobile_element_jockey-like_[Plutella_xylostella]
KWMTBOMO01216	107.069	0.570548	0.41384	1.37867	0.167997	0.528911	MOXD1-like_protein,_partial_[Operophtera_brumata]
KWMTBOMO01217	0	NA	NA	NA	NA	NA	endonuclease-reverse_transcriptase_[Bombyx_mori]
KWMTBOMO01218	310.88	-0.104601	0.295107	-0.354449	0.723002	0.925585	PREDICTED:_uncharacterized_protein_LOC101741769_[Bombyx_mori]
KWMTBOMO01219	216.644	0.350261	0.471278	0.743216	0.457351	0.807156	PREDICTED:_ras-responsive_element-binding_protein_1_[Papilio_polytes]
KWMTBOMO01220	19.3534	-1.88438	0.914751	-2.05999	0.0393995	0.220727	PREDICTED:_protein_odd-skipped_[Bombyx_mori]
KWMTBOMO01221	88.4763	-0.267072	0.37445	-0.713239	0.475698	0.816469	sob_protein_[Bombyx_mori]
KWMTBOMO01222	426.124	-0.34347	0.232033	-1.48026	0.138803	0.475792
KWMTBOMO01223	9.93495	-0.548883	0.867421	-0.632776	0.52688	0.845539	argonaute_3_[Bombyx_mori]
KWMTBOMO01224	16.0406	0.390605	0.71844	0.543685	0.586658	0.870425	argonaute_3_[Bombyx_mori]
KWMTBOMO01225	4.97608	-0.131766	1.06459	-0.123771	0.901497	0.979776	argonaute_3_[Bombyx_mori]
KWMTBOMO01226	613.973	0.231333	0.285573	0.810067	0.417901	0.784866	PREDICTED:_NFU1_iron-sulfur_cluster_scaffold_homolog,_mitochondrial-like_[Amyelois_transitella]
KWMTBOMO01227	346.871	0.554756	0.265923	2.08615	0.0369647	0.211404	Spatzle_3_[Operophtera_brumata]
KWMTBOMO01228	208.193	0.552524	0.2797	1.97542	0.0482208	0.2522	Spatzle_3,_partial_[Operophtera_brumata]
KWMTBOMO01229	19572.3	0.534512	0.233564	2.28851	0.0221079	0.147739	PREDICTED:_uncharacterized_protein_LOC101743420_[Bombyx_mori]
KWMTBOMO01230	418.979	0.135224	0.513824	0.263171	0.792419	0.948241
KWMTBOMO01231	1.0222	-2.16555	3.26445	-0.663374	0.507091	NA	Uncharacterized_protein_OBRU01_02090_[Operophtera_brumata]
KWMTBOMO01232	12070.8	0.742533	0.425602	1.74466	0.0810432	0.35165	putative_ly-6/neurotoxin_superfamily_member_1_[Operophtera_brumata]
KWMTBOMO01233	358.715	0.515181	0.259872	1.98244	0.0474304	0.248994	PREDICTED:_uncharacterized_protein_LOC105381223_[Plutella_xylostella]
KWMTBOMO01234	224.297	1.37799	0.306808	4.49137	7.07673e-06	0.00022369	Uncharacterized_protein_OBRU01_14001_[Operophtera_brumata]
KWMTBOMO01235	509.617	-0.506765	0.769699	-0.658394	0.510285	0.836474	Hydroxybutyrate_dehydrogenase_[Operophtera_brumata]
KWMTBOMO01236	67.5968	0.112512	0.356102	0.315955	0.752037	0.934231	PREDICTED:_probable_G-protein_coupled_receptor_CG31760_[Amyelois_transitella]
KWMTBOMO01237	96.8581	0.413333	0.329371	1.25492	0.209509	0.59063	PREDICTED:_protein_MIS12_homolog_[Amyelois_transitella]
KWMTBOMO01238	0.0552882	-0.450504	4.24699	-0.106076	0.915522	NA	PREDICTED:_uncharacterized_protein_LOC106113369_[Papilio_xuthus]
KWMTBOMO01239	0.0466612	-0.450464	4.24699	-0.106067	0.91553	NA	reverse_transcriptase_[Papilio_xuthus]
KWMTBOMO01240	111.847	0.146229	0.423711	0.345114	0.730009	0.926691	PREDICTED:_dual_3',5'-cyclic-AMP_and_-GMP_phosphodiesterase_11_isoform_X4_[Bombyx_mori]
KWMTBOMO01241	246.548	0.124566	0.260911	0.477428	0.633058	0.889812	PREDICTED:_dual_3',5'-cyclic-AMP_and_-GMP_phosphodiesterase_11_isoform_X5_[Bombyx_mori]
KWMTBOMO01242	0.510599	-1.32534	4.23414	-0.313012	0.754271	NA	reverse_transcriptase_[Danaus_plexippus]
KWMTBOMO01243	732.921	0.140195	0.229784	0.610119	0.541783	0.851959	PREDICTED:_dual_3',5'-cyclic-AMP_and_-GMP_phosphodiesterase_11_isoform_X5_[Bombyx_mori]
KWMTBOMO01244	0.228981	0.853743	4.2172	0.202443	0.83957	NA	mariner_transposase_[Bombyx_mori]
KWMTBOMO01245	0	NA	NA	NA	NA	NA	reverse_transcriptase_[Bombyx_mori]
KWMTBOMO01246	0.102326	-0.450533	4.24699	-0.106083	0.915517	NA	gag-like_protein_[Bombyx_mori]
KWMTBOMO01247	936.889	-0.637486	0.561061	-1.13622	0.255867	0.647486	PREDICTED:_long-chain-fatty-acid--CoA_ligase_5_isoform_X2_[Bombyx_mori]
KWMTBOMO01248	0.434863	-0.450479	4.24699	-0.10607	0.915527	NA	reverse_transcriptase_[Bombyx_mori]
KWMTBOMO01249	153.856	0.625437	0.356981	1.75202	0.0797709	0.347577	protein_kinase,_cGMP-dependent,_type_I_[Bombyx_mori]
KWMTBOMO01250	0.504052	-0.446133	4.18922	-0.106495	0.915189	NA	reverse_transcriptase_[Bombyx_mori]
KWMTBOMO01251	56.0291	0.724149	0.659721	1.09766	0.272353	0.665156	cGMP-dependent_protein_kinase,_isozyme_2_forms_cD4/T1/T3A/T3B_[Papilio_xuthus]
KWMTBOMO01252	1607.7	0.063941	0.249135	0.256652	0.797447	0.949785	PREDICTED:_cGMP-dependent_protein_kinase,_isozyme_2_forms_cD5/T2-like_isoform_X1_[Papilio_machaon]
KWMTBOMO01253	22.1418	0.392427	0.681974	0.575427	0.565002	0.861108	PREDICTED:_uncharacterized_protein_LOC107191251_[Dufourea_novaeangliae]
KWMTBOMO01254	0.896333	-2.05864	4.09655	-0.502531	0.615294	NA	reverse_transcriptase_[Bombyx_mori]
KWMTBOMO01255	533.539	0.141224	0.276797	0.510207	0.609906	0.879306	PREDICTED:_rap1_GTPase-activating_protein_1-like_isoform_X1_[Bombyx_mori]
KWMTBOMO01256	10.3845	0.0641251	0.710907	0.0902019	0.928127	0.984778	PREDICTED:_synaptotagmin-15-like_[Bombyx_mori]
KWMTBOMO01257	10.295	-0.581154	0.755021	-0.769718	0.441467	0.798629	PREDICTED:_synaptotagmin-15-like_[Amyelois_transitella]
KWMTBOMO01258	2.82268	-0.0363222	1.94352	-0.0186889	0.985089	NA	moderately_methionine_rich_hexamerin_precursor_[Hyalophora_cecropia]
KWMTBOMO01259	99.7256	-1.87534	0.835086	-2.24569	0.0247238	0.160086	PREDICTED:_arylphorin_subunit_beta-like_[Bombyx_mori]
KWMTBOMO01260	13903.7	0.122935	0.338439	0.36324	0.716426	0.9232	troponin_C_25D_[Bombyx_mori]
KWMTBOMO01261	271.352	-1.48114	0.378428	-3.91394	9.08023e-05	0.00187019	Basic_juvenile_hormone-suppressible_protein_2_[Papilio_machaon]
KWMTBOMO01262	595.155	-1.01024	0.482745	-2.0927	0.0363755	0.209104	sex-specific_storage-protein_2_precursor_[Bombyx_mori]
KWMTBOMO01263	547.426	-1.35344	0.579716	-2.33466	0.0195613	0.13566	B_Chain_B,_Crystal_Structure_Of_Bombyx_Mori_Sp2/sp3_Heterohexamer
KWMTBOMO01264	2.20379	1.82142	1.64534	1.10702	0.268286	NA	PREDICTED:_LOW_QUALITY_PROTEIN:_acidic_juvenile_hormone-suppressible_protein_1-like_[Bombyx_mori]
KWMTBOMO01265	134.194	-0.540105	0.315579	-1.71147	0.0869941	0.367083	PREDICTED:_protein_gooseberry_isoform_X1_[Papilio_polytes]
KWMTBOMO01266	98.0841	-0.632675	0.336194	-1.88187	0.0598531	0.288992	PREDICTED:_protein_gooseberry-neuro_[Papilio_xuthus]
KWMTBOMO01267	97847.9	-0.75226	0.47647	-1.57882	0.114378	0.428405	PREDICTED:_myb-like_protein_X_[Papilio_polytes]
KWMTBOMO01268	4281.28	-4.263	0.705129	-6.04571	1.48754e-09	1.46327e-07	PREDICTED:_uncharacterized_protein_LOC106126619_[Papilio_xuthus]
KWMTBOMO01269	130.285	-2.70191	0.41521	-6.50734	7.64956e-11	9.04413e-09	neuropeptide-like_precursor_1_precursor_[Bombyx_mori]
KWMTBOMO01270	296.714	0.214745	0.282758	0.759463	0.447576	0.801314	PREDICTED:_uncharacterized_protein_LOC101741830_isoform_X1_[Bombyx_mori]
KWMTBOMO01271	1477.88	0.417667	0.235102	1.77653	0.0756448	0.337248	PREDICTED:_myotrophin-like_[Amyelois_transitella]
KWMTBOMO01272	237.266	0.109815	0.24761	0.4435	0.657404	0.899807	Group_XIIA_secretory_phospholipase_A2_[Papilio_xuthus]
KWMTBOMO01273	67747.7	-0.256702	0.26483	-0.969308	0.332391	0.72466	ribosomal_protein_L13A_[Bombyx_mori]
KWMTBOMO01274	2516.72	0.109642	0.267137	0.410433	0.681488	0.909736	PREDICTED:_calcyclin-binding_protein_[Amyelois_transitella]
KWMTBOMO01275	0.261018	0.445996	4.23766	0.105246	0.916181	NA	hypothetical_protein_TcasGA2_TC001839_[Tribolium_castaneum]
KWMTBOMO01276	805.746	-0.0717594	0.202324	-0.354677	0.722832	0.925585	hypothetical_protein_KGM_06709_[Danaus_plexippus]
KWMTBOMO01277	242.951	0.178889	0.239553	0.74676	0.455208	0.806496	PREDICTED:_pickpocket_protein_28-like_isoform_X1_[Bombyx_mori]
KWMTBOMO01278	991.053	0.734583	0.314911	2.33267	0.0196656	0.136076	PREDICTED:_EF-hand_domain-containing_protein_D2_homolog_[Amyelois_transitella]
KWMTBOMO01279	125.29	0.434049	0.381181	1.1387	0.25483	0.645794	hypothetical_protein_KGM_06810_[Danaus_plexippus]
KWMTBOMO01280	638.951	-0.586371	0.309404	-1.89516	0.0580707	0.283011	PREDICTED:_DNA-binding_protein_RFXANK_isoform_X2_[Amyelois_transitella]
KWMTBOMO01281	2619.96	0.225922	0.185954	1.21493	0.224391	0.609376	PREDICTED:_2-hydroxyphytanoyl-CoA_lyase_isoform_X1_[Bombyx_mori]
KWMTBOMO01282	0.197587	0.446033	4.23766	0.105255	0.916174	NA	AF461149_1_transposase_[Bombyx_mori]
KWMTBOMO01283	0.76085	-1.62545	3.46886	-0.468583	0.639368	NA	reverse_transcriptase_[Bombyx_mori]
KWMTBOMO01284	0	NA	NA	NA	NA	NA	gag-like_protein_[Bombyx_mori]
KWMTBOMO01285	1000.69	0.890516	0.319733	2.78519	0.00534967	0.0500644	PREDICTED:_uncharacterized_transporter_slc-17.2-like_[Papilio_xuthus]
KWMTBOMO01286	287.241	0.104238	0.27716	0.376094	0.706847	0.919238	PREDICTED:_arginyl-tRNA--protein_transferase_1_[Papilio_polytes]
KWMTBOMO01287	778.641	-0.374336	0.378299	-0.989523	0.322407	0.715969	PREDICTED:_uncharacterized_transporter_C38C10.2-like_[Bombyx_mori]
KWMTBOMO01288	59.7136	-2.23964	1.23061	-1.81995	0.0687664	0.317715	PREDICTED:_putative_inorganic_phosphate_cotransporter_isoform_X1_[Bombyx_mori]
KWMTBOMO01289	1.10673	0.444962	4.23751	0.105006	0.916371	NA	reverse_transcriptase_[Bombyx_mori]
KWMTBOMO01290	72.5097	-2.51894	1.40216	-1.79647	0.0724196	0.328466	PREDICTED:_putative_inorganic_phosphate_cotransporter_isoform_X3_[Bombyx_mori]
KWMTBOMO01291	1549.66	0.0969421	0.307955	0.314793	0.752919	0.934231	PREDICTED:_uncharacterized_protein_LOC101739889_isoform_X1_[Bombyx_mori]
KWMTBOMO01292	102.35	0.520839	0.438372	1.18812	0.234786	0.623401	PREDICTED:_uncharacterized_protein_LOC101739889_isoform_X1_[Bombyx_mori]
KWMTBOMO01293	0.512477	-1.72619	4.21548	-0.409487	0.682182	NA	reverse_transcriptase_[Bombyx_mori]
KWMTBOMO01294	7.53136	2.00629	1.03812	1.93263	0.0532824	0.268508	PREDICTED:_uncharacterized_protein_LOC106142202_[Amyelois_transitella]
KWMTBOMO01295	0.289931	-1.32535	4.23414	-0.313016	0.754268	NA	endonuclease_and_reverse_transcriptase-like_protein_[Bombyx_mori]
KWMTBOMO01296	1084.05	0.213378	0.285921	0.746284	0.455496	0.806496	PREDICTED:_probable_trans-2-enoyl-CoA_reductase,_mitochondrial_[Bombyx_mori]
KWMTBOMO01297	224.748	0.537807	0.275754	1.95031	0.0511391	0.261839	PREDICTED:_uncharacterized_protein_LOC106142244_isoform_X1_[Amyelois_transitella]
KWMTBOMO01298	0	NA	NA	NA	NA	NA	PREDICTED:_calmodulin-like_isoform_X1_[Bombyx_mori]
KWMTBOMO01299	0.140944	-1.32537	4.23414	-0.31302	0.754266	NA	Retrovirus-related_Pol_polyprotein_from_transposon_TNT_1-94_[Papilio_machaon]
KWMTBOMO01300	497.82	-0.252182	0.216935	-1.16248	0.245042	0.634873	PREDICTED:_FAS-associated_factor_2_[Papilio_xuthus]
KWMTBOMO01301	117.075	-0.158131	0.370047	-0.427327	0.669141	0.905144	PREDICTED:_cytochrome_b5_reductase_4_isoform_X1_[Amyelois_transitella]
KWMTBOMO01302	644.64	0.236531	0.281162	0.841262	0.400201	0.77421	PREDICTED:_fatty-acid_amide_hydrolase_2-A_[Papilio_machaon]
KWMTBOMO01303	501.247	-0.00241216	0.298145	-0.00809056	0.993545	0.999134	Sentrin-specific_protease_[Operophtera_brumata]
KWMTBOMO01304	6855.93	0.372206	0.216223	1.72139	0.0851794	0.362536	cytochrome_c_[Bombyx_mori]
KWMTBOMO01305	0.239215	-0.450465	4.24699	-0.106067	0.915529	NA	PREDICTED:_uncharacterized_protein_LOC105842588_[Bombyx_mori]
KWMTBOMO01306	0.660838	-0.163122	4.11277	-0.0396622	0.968362	NA	reverse_transcriptase_[Bombyx_mori]
KWMTBOMO01307	0.102326	-0.450533	4.24699	-0.106083	0.915517	NA	reverse_transcriptase_[Bombyx_mori]
KWMTBOMO01308	0.0630541	-0.450475	4.24699	-0.106069	0.915527	NA	gag-like_protein_[Bombyx_mori]
KWMTBOMO01309	178.75	-1.00599	0.346109	-2.90656	0.00365422	0.0370728	PREDICTED:_monocarboxylate_transporter_4-like_[Amyelois_transitella]
KWMTBOMO01310	0.0906043	-0.450521	4.24699	-0.10608	0.915519	NA	PREDICTED:_uncharacterized_protein_LOC106720929_[Papilio_machaon]
KWMTBOMO01311	20.8002	-0.0600054	0.606553	-0.0989286	0.921195	0.982752	PREDICTED:_uncharacterized_protein_LOC106142207_[Amyelois_transitella]
KWMTBOMO01312	2351.73	0.233673	0.333576	0.70051	0.483609	0.821572	26S_proteasome_non-ATPase_regulatory_subunit_14_[Bombyx_mori]
KWMTBOMO01313	337.491	0.269454	0.365586	0.737048	0.461093	0.80925	Cmc1_protein_[Bombyx_mori]
KWMTBOMO01314	331.345	0.27917	0.322666	0.865201	0.386929	0.762834	tRNA-splicing_endonuclease_subunit_Sen2_[Papilio_xuthus]
KWMTBOMO01315	9542.66	1.1418	0.290417	3.93161	8.43797e-05	0.00176451	vacuolar_ATP_synthase_subunit_H_[Bombyx_mori]
KWMTBOMO01316	17.5716	-0.472067	0.677443	-0.696837	0.485905	0.822906	PREDICTED:_uncharacterized_protein_LOC105389086_[Plutella_xylostella]
KWMTBOMO01317	468.239	0.069795	0.282923	0.246693	0.805146	0.95303	PREDICTED:_actin-related_protein_5_[Amyelois_transitella]
KWMTBOMO01318	534.988	0.214926	0.25722	0.83557	0.403397	0.776018	PREDICTED:_zinc_finger_protein_182-like_isoform_X11_[Bombyx_mori]
KWMTBOMO01319	80.6053	0.190047	0.385015	0.493611	0.621581	0.885187	PREDICTED:_zinc_finger_protein_2-like_isoform_X14_[Bombyx_mori]
KWMTBOMO01320	75235.1	-0.159905	0.237977	-0.671936	0.501624	0.831221	ribosomal_protein_L11_[Bombyx_mori]
KWMTBOMO01321	0.689591	0.355695	2.89164	0.123008	0.902101	NA	Coiled-coil_domain-containing_protein_164_[Papilio_xuthus]
KWMTBOMO01322	0.56212	0.810551	4.21457	0.192321	0.847491	NA	PREDICTED:_dynein_regulatory_complex_protein_1_[Amyelois_transitella]
KWMTBOMO01323	23.3098	0.975053	1.07964	0.903123	0.36646	0.747244	PREDICTED:_dynein_regulatory_complex_protein_1_[Amyelois_transitella]
KWMTBOMO01324	0.140944	-1.32537	4.23414	-0.31302	0.754266	NA	PREDICTED:_uncharacterized_protein_LOC105842588_[Bombyx_mori]
KWMTBOMO01325	401.615	0.115809	0.227234	0.509646	0.6103	0.879306	hypothetical_protein_KGM_18482_[Danaus_plexippus]
KWMTBOMO01326	184.765	-0.128827	0.309446	-0.416315	0.67718	0.908031
KWMTBOMO01327	79.2089	0.466874	0.343918	1.35751	0.174618	0.538391	PREDICTED:_dyslexia-associated_protein_KIAA0319_[Bombyx_mori]
KWMTBOMO01328	222.086	0.374331	0.281894	1.32791	0.184207	0.553251	PREDICTED:_dyslexia-associated_protein_KIAA0319_[Bombyx_mori]
KWMTBOMO01329	4.37077	2.78607	1.36949	2.03439	0.0419125	0.228844	PREDICTED:_uncharacterized_protein_LOC101736819_[Bombyx_mori]
KWMTBOMO01330	470.153	2.90357	0.435703	6.6641	2.66294e-11	3.63817e-09	PREDICTED:_cytochrome_P450_4c3_[Bombyx_mori]
KWMTBOMO01331	687.738	0.277201	0.222083	1.24819	0.211962	0.593709	PREDICTED:_pre-mRNA_3'_end_processing_protein_WDR33-like_[Papilio_xuthus]
KWMTBOMO01332	532.618	0.206351	0.221074	0.933404	0.350611	0.736997	PREDICTED:_protein_smoothened_isoform_X1_[Papilio_machaon]
KWMTBOMO01333	503.291	-0.155161	0.250719	-0.618862	0.536007	0.850038	PREDICTED:_uncharacterized_protein_LOC106142237_isoform_X1_[Amyelois_transitella]
KWMTBOMO01334	322.079	1.076	0.242795	4.43174	9.34774e-06	0.000282407	CRAL-TRIO_domain-containing_protein,_partial_[Manduca_sexta]
KWMTBOMO01335	1899	0.387189	0.220261	1.75786	0.0787709	0.345546	glutaredoxin_[Bombyx_mori]
KWMTBOMO01336	20.5397	-1.16526	0.720339	-1.61766	0.105737	0.411958	Uncharacterized_protein_OBRU01_13176_[Operophtera_brumata]
KWMTBOMO01337	0.0906043	-0.450521	4.24699	-0.10608	0.915519	NA	Short-chain_dehydrogenase_[Operophtera_brumata]
KWMTBOMO01338	0	NA	NA	NA	NA	NA	hypothetical_protein_KGM_20844_[Danaus_plexippus]
KWMTBOMO01339	0.180261	1.22002	4.20547	0.290103	0.771737	NA	PREDICTED:_uncharacterized_protein_LOC106110727_[Papilio_polytes]
KWMTBOMO01340	189.925	0.231	0.277532	0.832338	0.405218	0.777466	PREDICTED:_LOW_QUALITY_PROTEIN:_protein_split_ends_[Bombyx_mori]
KWMTBOMO01341	2339.94	0.187864	0.376873	0.498482	0.618144	0.883466	PREDICTED:_LOW_QUALITY_PROTEIN:_protein_split_ends_[Bombyx_mori]
KWMTBOMO01342	0.197963	0.445969	4.23766	0.105239	0.916186	NA	endonuclease-reverse_transcriptase_[Blattella_germanica]
KWMTBOMO01343	1.38543	1.59769	2.98097	0.535962	0.591985	NA	PREDICTED:_uncharacterized_protein_LOC105384490_[Plutella_xylostella]
KWMTBOMO01344	320.247	-0.731599	0.281177	-2.60191	0.00927055	0.0776504	PREDICTED:_iron-sulfur_cluster_assembly_2_homolog,_mitochondrial_[Amyelois_transitella]
KWMTBOMO01345	657.512	-1.46591	0.339623	-4.31629	1.58676e-05	0.000445453	PREDICTED:_uncharacterized_protein_LOC106110766_[Papilio_polytes]
KWMTBOMO01346	2347.65	0.649306	0.22376	2.9018	0.0037102	0.0374641	PREDICTED:_succinate_dehydrogenase_[ubiquinone]_flavoprotein_subunit,_mitochondrial_[Papilio_xuthus]
KWMTBOMO01347	805.948	0.287412	0.293936	0.977807	0.32817	0.72136	PREDICTED:_putative_TAF11-like_protein_ENSP00000332601_[Amyelois_transitella]
KWMTBOMO01348	269.155	0.00287678	0.311393	0.00923841	0.992629	0.999134	PREDICTED:_homeobox_protein_5_isoform_X5_[Bombyx_mori]
KWMTBOMO01349	15.9649	0.328233	0.789447	0.415776	0.677574	0.908031	Synaptonemal_complex_protein_[Operophtera_brumata]
KWMTBOMO01350	145.26	0.00225307	0.324032	0.00695323	0.994452	0.999143	PREDICTED:_probable_serine/threonine-protein_kinase_nek3_isoform_X4_[Bombyx_mori]
KWMTBOMO01351	1015.66	0.0523909	0.31126	0.168318	0.866333	0.969347	PREDICTED:_ADP-ribosylation_factor_2_[Plutella_xylostella]
KWMTBOMO01352	1266.82	-0.0515951	0.260124	-0.198348	0.842773	0.964215	enoyl-CoA_hydratase_domain-containing_protein_3_[Agrotis_segetum]
KWMTBOMO01353	527.475	0.38173	0.224371	1.70134	0.0888793	0.370712	PREDICTED:_ATP-dependent_RNA_helicase_DHX36_[Bombyx_mori]
KWMTBOMO01354	67.5917	0.47992	0.42366	1.1328	0.2573	0.648636	PREDICTED:_polypeptide_N-acetylgalactosaminyltransferase_3-like_[Bombyx_mori]
KWMTBOMO01355	547.957	-0.934882	0.35752	-2.6149	0.00892526	0.0751164	PREDICTED:_uncharacterized_protein_LOC106720996_[Papilio_machaon]
KWMTBOMO01356	36.1845	-0.653267	0.742741	-0.879535	0.379111	0.757853	Uncharacterized_protein_OBRU01_12822_[Operophtera_brumata]
KWMTBOMO01357	67.3765	-1.61414	0.4102	-3.935	8.31956e-05	0.00174271	PREDICTED:_PR_domain_zinc_finger_protein_16-like_isoform_X1_[Bombyx_mori]
KWMTBOMO01358	0	NA	NA	NA	NA	NA	endonuclease-reverse_transcriptase_[Danaus_plexippus]
KWMTBOMO01359	167.407	-1.17238	0.453935	-2.58269	0.00980324	0.080852	PREDICTED:_SPRY_domain-containing_SOCS_box_protein_4_isoform_X3_[Bombyx_mori]
KWMTBOMO01360	876.028	-0.544591	0.254615	-2.13888	0.0324453	0.192208	PREDICTED:_uncharacterized_protein_LOC101746638_isoform_X1_[Bombyx_mori]
KWMTBOMO01361	1717.27	0.155446	0.281118	0.552959	0.580292	0.86751	transcriptional_adaptor_3_[Bombyx_mori]
KWMTBOMO01362	298.627	0.261821	0.255138	1.0262	0.304799	0.696877	PREDICTED:_zinc_finger_protein_426-like_isoform_X2_[Bombyx_mori]
KWMTBOMO01363	97.0065	1.30331	0.367639	3.54506	0.000392517	0.00608623	twist_protein_[Bombyx_mori]
KWMTBOMO01364	0.514609	0.144303	4.1595	0.0346925	0.972325	NA	reverse_transcriptase_[Bombyx_mori]
KWMTBOMO01365	228.037	0.585087	0.310917	1.88181	0.0598619	0.288992	PREDICTED:_ATP-dependent_DNA_helicase_PIF1_isoform_X2_[Papilio_xuthus]
KWMTBOMO01366	472.476	0.124173	0.267765	0.46374	0.642834	0.893826	NIK-and_IKBKB-binding_protein_[Operophtera_brumata]
KWMTBOMO01367	746.228	0.194216	0.26674	0.728112	0.466545	0.813016	PREDICTED:_protein_brunelleschi_isoform_X1_[Amyelois_transitella]
KWMTBOMO01368	488.966	0.406213	0.391539	1.03748	0.299513	0.691608	U6_snRNA-associated_Sm-like_protein_[Bombyx_mori]
KWMTBOMO01369	382.572	0.40187	0.639144	0.628763	0.529504	0.847207	PREDICTED:_uncharacterized_protein_LOC101735487_[Bombyx_mori]
KWMTBOMO01370	1013.26	0.346983	0.319926	1.08457	0.27811	0.669356	PREDICTED:_chitinase_domain-containing_protein_1_[Amyelois_transitella]
KWMTBOMO01371	647.917	0.461882	0.373171	1.23772	0.21582	0.598628	PREDICTED:_epidermal_retinol_dehydrogenase_2_[Papilio_polytes]
KWMTBOMO01372	2.35084	-2.76614	2.28847	-1.20873	0.226767	NA	S08405_hypothetical_protein_2_-_silkworm_transposon_mag
KWMTBOMO01373	341.576	0.371059	0.429985	0.862958	0.38816	0.764263	PREDICTED:_short-chain_dehydrogenase/reductase_family_16C_member_6_[Amyelois_transitella]
KWMTBOMO01374	0.491632	-0.450386	4.24699	-0.106048	0.915544	NA	PREDICTED:_uncharacterized_protein_LOC101737183_[Bombyx_mori]
KWMTBOMO01375	1795.53	0.255155	0.261841	0.974467	0.329825	0.722838	PREDICTED:_estradiol_17-beta-dehydrogenase_11-like_[Papilio_polytes]
KWMTBOMO01376	625.069	-0.0126879	0.300038	-0.0422877	0.966269	0.992443	integrin_beta-nu_precursor_[Bombyx_mori]
KWMTBOMO01377	0	NA	NA	NA	NA	NA	endonuclease-reverse_transcriptase_[Bombyx_mori]
KWMTBOMO01378	1.14346	0.446107	4.23766	0.105272	0.91616	NA	PREDICTED:_uncharacterized_protein_LOC101744577_[Bombyx_mori]
KWMTBOMO01379	1466.06	0.092045	0.283631	0.324524	0.745541	0.932938	PREDICTED:_LOW_QUALITY_PROTEIN:_dihydrolipoyllysine-residue_acetyltransferase_component_of_pyruvate_dehydrogenase_complex,_mitochondrial_[Bombyx_mori]
KWMTBOMO01380	926.805	0.258681	0.296486	0.872491	0.382941	0.760009	PREDICTED:_LOW_QUALITY_PROTEIN:_dihydrolipoyllysine-residue_acetyltransferase_component_of_pyruvate_dehydrogenase_complex,_mitochondrial_[Bombyx_mori]
KWMTBOMO01381	29703.1	-0.266227	0.323395	-0.823223	0.410381	0.780582	ribosomal_protein_L37A_[Bombyx_mori]
KWMTBOMO01382	471.006	0.235753	0.289412	0.814593	0.415305	0.7831	Solute_carrier_family_41_member_1_[Operophtera_brumata]
KWMTBOMO01383	210.708	-0.122553	0.509292	-0.240635	0.809838	0.954764	PREDICTED:_polypeptide_N-acetylgalactosaminyltransferase_5_[Amyelois_transitella]
KWMTBOMO01384	385.746	-0.331683	0.476611	-0.69592	0.486479	0.823252	PREDICTED:_polypeptide_N-acetylgalactosaminyltransferase_5_[Amyelois_transitella]
KWMTBOMO01385	298.138	0.07951	0.249536	0.318632	0.750006	0.934066	PREDICTED:_mitogen-activated_protein_kinase_kinase_kinase_7-like_[Papilio_xuthus]
KWMTBOMO01386	1824.27	-2.33586	0.450967	-5.17967	2.22273e-07	1.15319e-05	putative_neuropeptide_precursor_protein_precursor_[Bombyx_mori]
KWMTBOMO01387	489.346	0.246641	0.330496	0.746274	0.455502	0.806496	PREDICTED:_peptidyl-prolyl_cis-trans_isomerase-like_4_[Papilio_machaon]
KWMTBOMO01388	0.0630541	-0.450475	4.24699	-0.106069	0.915527	NA	reverse_transcriptase_[Bombyx_mori]
KWMTBOMO01389	20.1806	-0.6213	0.544659	-1.14071	0.253989	0.645201	PREDICTED:_runt-related_transcription_factor_3-like_[Papilio_xuthus]
KWMTBOMO01390	5.84875	3.55099	1.51365	2.34598	0.0189773	0.132733	molting_carboxypeptidase_A_[Danaus_plexippus]
KWMTBOMO01391	1.67463	1.59283	2.61265	0.60966	0.542087	NA	PREDICTED:_RNA-directed_DNA_polymerase_from_mobile_element_jockey-like_[Plutella_xylostella]
KWMTBOMO01392	0.410189	0.853718	4.2172	0.202437	0.839575	NA	PREDICTED:_carboxypeptidase_B-like_isoform_X2_[Papilio_polytes]
KWMTBOMO01393	6.45413	-0.450477	2.48441	-0.181322	0.856115	0.96618	PREDICTED:_uncharacterized_protein_LOC105841315_[Bombyx_mori]
KWMTBOMO01394	52.5464	0.670322	0.55296	1.21224	0.225419	0.610518	runt_[Bombyx_mori]
KWMTBOMO01395	69.8015	0.579594	0.482639	1.20089	0.229795	0.616666	PREDICTED:_runt-related_transcription_factor_3-like_isoform_X2_[Bombyx_mori]
KWMTBOMO01396	499.367	0.0962368	0.223935	0.429753	0.667375	0.90436	PREDICTED:_pre-mRNA-splicing_regulator_female-lethal(2)D_[Amyelois_transitella]
KWMTBOMO01397	21.8455	1.12078	0.607563	1.84471	0.0650802	0.305897	PREDICTED:_centrosomal_protein_of_162_kDa_isoform_X1_[Bombyx_mori]
KWMTBOMO01398	3744.05	0.328667	0.347187	0.946655	0.343815	0.732134	molting_fluid_carboxypeptidase_A_precursor_[Bombyx_mori]
KWMTBOMO01399	7.02405	0.229189	0.99804	0.229639	0.818373	0.956248	PREDICTED:_centrosomal_protein_of_162_kDa_isoform_X1_[Bombyx_mori]
KWMTBOMO01400	2335.49	0.0395976	0.215705	0.183573	0.854348	0.96618	Pre-mRNA-processing_factor_6_[Papilio_xuthus]
KWMTBOMO01401	5.76315	-0.116204	1.07954	-0.107643	0.914279	0.981884	Uncharacterized_protein_OBRU01_10577_[Operophtera_brumata]
KWMTBOMO01402	593.111	-0.0120398	0.319674	-0.0376627	0.969957	0.993591	PREDICTED:_uncharacterized_protein_LOC101742413_isoform_X1_[Bombyx_mori]
KWMTBOMO01403	667.267	-0.0364525	0.357024	-0.102101	0.918676	0.982164	PREDICTED:_ribonuclease_ZC3H12A_[Bombyx_mori]
KWMTBOMO01404	0.875132	1.18274	4.11209	0.287625	0.773634	NA	endonuclease-reverse_transcriptase_[Bombyx_mori]
KWMTBOMO01405	2.32152	0.818328	1.65193	0.495376	0.620334	NA	PREDICTED:_uncharacterized_protein_LOC101746308_[Bombyx_mori]
KWMTBOMO01406	386.816	0.500419	0.386092	1.29611	0.194937	0.569514	LSM_Sm-like_protein_family_member_[Bombyx_mori]
KWMTBOMO01407	1343.61	0.0722886	0.244128	0.296109	0.767147	0.938718	DEAD_box_RNA_helicase_[Danaus_plexippus]
KWMTBOMO01408	748.733	-0.562606	0.25818	-2.17912	0.0293225	0.178844	enhancer_of_split_mbeta_[Bombyx_mori]
KWMTBOMO01409	19.7799	0.427867	0.815362	0.524757	0.599752	0.87617	enhancer_of_split_malpha_[Bombyx_mori]
KWMTBOMO01410	0.17363	-0.450475	4.24699	-0.106069	0.915527	NA	endonuclease-reverse_transcriptase_[Bombyx_mori]
KWMTBOMO01411	56.7814	-0.113004	0.380136	-0.297274	0.766258	0.938601	PREDICTED:_uncharacterized_protein_LOC101741933_[Bombyx_mori]
KWMTBOMO01412	103.171	-0.146071	0.312682	-0.467155	0.640389	0.893176	PREDICTED:_uncharacterized_protein_LOC101737731_[Bombyx_mori]
KWMTBOMO01413	164.097	-0.156701	0.428068	-0.366064	0.714317	0.922159	PREDICTED:_enhancer_of_split_mbeta_protein-like_[Amyelois_transitella]
KWMTBOMO01414	572.986	0.296802	0.289706	1.02449	0.305602	0.697675	PREDICTED:_uncharacterized_protein_LOC106126877_[Papilio_xuthus]
KWMTBOMO01415	0	NA	NA	NA	NA	NA	endonuclease-reverse_transcriptase_[Danaus_plexippus]
KWMTBOMO01416	0.0466612	-0.450464	4.24699	-0.106067	0.91553	NA	Retrovirus-related_Pol_polyprotein_from_transposon_17.6_[Operophtera_brumata]
KWMTBOMO01417	18.7327	-1.08462	0.551812	-1.96557	0.0493488	0.255817	PREDICTED:_malate_dehydrogenase,_mitochondrial-like_[Papilio_machaon]
KWMTBOMO01418	198.142	1.14091	0.680142	1.67746	0.0934525	0.381631	lipase,_partial_[Bombyx_mori]
KWMTBOMO01419	22.8102	-1.38103	0.620916	-2.22418	0.0261361	0.166685	PREDICTED:_protein_split_ends_[Bombyx_mori]
KWMTBOMO01420	2955.7	0.312326	0.244571	1.27704	0.20159	0.579282	lethal(3)neo18_[Bombyx_mori]
KWMTBOMO01421	106.005	-1.1603	0.354088	-3.27687	0.00104965	0.0136432	PREDICTED:_brefeldin_A-inhibited_guanine_nucleotide-exchange_protein_3_[Bombyx_mori]
KWMTBOMO01422	328.672	0.647363	0.286198	2.26194	0.0237008	0.155842	serine_protease_inhibitor_[Danaus_plexippus]
KWMTBOMO01423	2182.28	0.247261	0.221044	1.11861	0.263308	0.656185	PREDICTED:_NADH-ubiquinone_oxidoreductase_75_kDa_subunit,_mitochondrial_[Amyelois_transitella]
KWMTBOMO01424	28906.3	-0.126181	0.249915	-0.504897	0.613632	0.881553	elongation_factor_1-beta'_[Bombyx_mori]
KWMTBOMO01425	845.081	0.414044	0.354977	1.1664	0.243454	0.632384	PREDICTED:_erlin-2-like_[Amyelois_transitella]
KWMTBOMO01426	10.8712	0.662474	1.24176	0.533495	0.593691	0.873606	PREDICTED:_protein_msta,_isoform_A-like_[Bombyx_mori]
KWMTBOMO01427	8.11179	2.3451	1.43203	1.6376	0.101505	0.401706	PREDICTED:_protein_msta,_isoform_A-like_[Bombyx_mori]
KWMTBOMO01428	153.423	0.14808	0.283692	0.521976	0.601687	0.87617	PREDICTED:_protein_lin-54_homolog_[Bombyx_mori]
KWMTBOMO01429	81.1951	0.180174	0.409503	0.439981	0.659951	0.900726	PREDICTED:_protein_lin-54_homolog_[Bombyx_mori]
KWMTBOMO01430	956.278	0.0305994	0.243127	0.125858	0.899845	0.979404	putative_cop9_complex_subunit_[Danaus_plexippus]
KWMTBOMO01431	15221.5	0.597873	0.334702	1.78629	0.0740531	0.333193	PREDICTED:_voltage-dependent_anion-selective_channel-like_isoform_X2_[Papilio_xuthus]
KWMTBOMO01432	15.6175	0.343047	1.07131	0.320213	0.748807	0.933999	PREDICTED:_protein_msta,_isoform_A_[Plutella_xylostella]
KWMTBOMO01433	1173.37	-0.126023	0.31703	-0.397511	0.690991	0.913544	putative_zinc_finger_protein_[Danaus_plexippus]
KWMTBOMO01434	414.062	-0.469781	0.327793	-1.43316	0.151811	0.500041	Sedoheptulokinase_[Operophtera_brumata]
KWMTBOMO01435	806.464	0.00486691	0.225379	0.0215944	0.982772	0.998083	target_of_rapamycin_isoform_2_[Bombyx_mori]
KWMTBOMO01436	41.1536	-0.344353	0.478106	-0.720244	0.471375	0.815027	cytidine_deaminase_[Bombyx_mori]
KWMTBOMO01437	363.661	0.236514	0.303946	0.778145	0.436483	0.796042	target_of_rapamycin_isoform_1_[Bombyx_mori]
KWMTBOMO01438	286.543	0.0829737	0.366823	0.226195	0.821049	0.956269	PREDICTED:_ubiquitin_conjugation_factor_E4_B_isoform_X2_[Amyelois_transitella]
KWMTBOMO01439	363.478	-0.15764	0.306109	-0.514981	0.606566	0.877658	PREDICTED:_ubiquitin_conjugation_factor_E4_B_isoform_X2_[Amyelois_transitella]
KWMTBOMO01440	1369.24	-0.108914	0.276768	-0.393521	0.693935	0.913544	PREDICTED:_actin-related_protein_2/3_complex_subunit_2_[Papilio_machaon]
KWMTBOMO01441	446.722	-0.674542	0.389765	-1.73064	0.0835161	0.358309	Transmembrane_inner_ear_expressed_protein_[Papilio_machaon]
KWMTBOMO01442	1112.41	-0.277181	0.5134	-0.539893	0.589271	0.871713	PREDICTED:_uncharacterized_protein_LOC105390160_[Plutella_xylostella]
KWMTBOMO01443	549.998	0.028314	0.583373	0.0485351	0.96129	0.991785	PREDICTED:_MAR-binding_filament-like_protein_1-1_[Papilio_machaon]
KWMTBOMO01444	444.659	-0.189097	0.271431	-0.696666	0.486012	0.822914	PREDICTED:_uncharacterized_protein_LOC101745004_[Bombyx_mori]
KWMTBOMO01445	395.079	0.202	0.265497	0.760835	0.446756	0.801124	PREDICTED:_UPF0047_protein_YjbQ_[Papilio_polytes]
KWMTBOMO01446	423.962	0.0854312	0.29507	0.289528	0.772177	0.940026	DNA-directed_RNA_polymerase,_mitochondrial_[Papilio_xuthus]
KWMTBOMO01447	0	NA	NA	NA	NA	NA	mariner_transposase_[Bombyx_mori]
KWMTBOMO01448	4.91613	1.89619	1.19074	1.59244	0.111285	0.422073	PREDICTED:_uncharacterized_protein_KIAA0556_[Bombyx_mori]
KWMTBOMO01449	1.18423	-0.450447	4.07579	-0.110518	0.911999	NA	PREDICTED:_uncharacterized_protein_KIAA0556_[Bombyx_mori]
KWMTBOMO01450	0.494823	-0.450435	4.24699	-0.10606	0.915535	NA	PREDICTED:_uncharacterized_protein_KIAA0556_[Bombyx_mori]
KWMTBOMO01451	0.406029	-1.74658	4.21507	-0.414365	0.678607	NA	Transposon_Tf2-8_polyprotein_[Thelohanellus_kitauei]
KWMTBOMO01452	1080.43	0.379761	0.376811	1.00783	0.313537	0.706774	putative_arginyl-tRNA_synthetase_[Operophtera_brumata]
KWMTBOMO01453	188.245	-0.256141	0.336404	-0.76141	0.446413	0.801092	PREDICTED:_monocyte_to_macrophage_differentiation_factor_isoform_X2_[Bombyx_mori]
KWMTBOMO01454	0	NA	NA	NA	NA	NA	AF461149_1_transposase_[Bombyx_mori]
KWMTBOMO01455	133.3	0.559854	0.326405	1.71522	0.0863058	0.365181	PREDICTED:_uncharacterized_protein_C17orf59_homolog_isoform_X1_[Bombyx_mori]
KWMTBOMO01456	102.592	0.0854422	0.438457	0.19487	0.845495	0.964666	PREDICTED:_ATPase_family_AAA_domain-containing_protein_2-like_isoform_X2_[Bombyx_mori]
KWMTBOMO01457	116.648	-0.237745	0.379537	-0.626407	0.531048	0.847937	PREDICTED:_ATPase_family_AAA_domain-containing_protein_2-like_isoform_X4_[Bombyx_mori]
KWMTBOMO01458	9.83777	-1.19642	0.765602	-1.56272	0.118119	0.433519	PREDICTED:_protein_jim_lovell_[Amyelois_transitella]
KWMTBOMO01459	0	NA	NA	NA	NA	NA	PREDICTED:_serine/threonine-protein_kinase_BRSK2-like_[Plutella_xylostella]
KWMTBOMO01460	0	NA	NA	NA	NA	NA	PREDICTED:_uncharacterized_protein_LOC101747137_[Bombyx_mori]
KWMTBOMO01461	1.90142	-1.42783	1.84076	-0.775675	0.437941	NA	PREDICTED:_uncharacterized_protein_LOC105842393_[Bombyx_mori]
KWMTBOMO01462	1.83491	-1.69276	1.84016	-0.919902	0.357624	NA	neuropeptide_receptor_A34_[Bombyx_mori]
KWMTBOMO01463	184.66	-0.284961	0.311195	-0.915697	0.359826	0.743974	Protein_msta,_isoform_A_[Operophtera_brumata]
KWMTBOMO01464	175.111	0.303331	0.289709	1.04702	0.295091	0.686455	PREDICTED:_protein_msta,_isoform_B_[Bombyx_mori]
KWMTBOMO01465	16.0716	-1.43272	1.13475	-1.26258	0.206739	0.587489	PREDICTED:_trypsin-1-like_[Bombyx_mori]
KWMTBOMO01466	0.521816	0.414052	4.23234	0.0978305	0.922067	NA	PREDICTED:_uncharacterized_protein_LOC105842389_[Bombyx_mori]
KWMTBOMO01467	1.77576	0.908832	1.80358	0.503905	0.614328	NA	PREDICTED:_uncharacterized_protein_LOC105842394_[Bombyx_mori]
KWMTBOMO01468	88.2298	0.335525	0.346031	0.969638	0.332227	0.724559	Uncharacterized_protein_OBRU01_21543_[Operophtera_brumata]
KWMTBOMO01469	1.56143	2.14187	3.62694	0.590543	0.554827	NA	Uncharacterized_protein_OBRU01_02090_[Operophtera_brumata]
KWMTBOMO01470	26.2104	1.03779	0.643229	1.6134	0.106658	0.413451	PREDICTED:_neuromedin-B_receptor_[Amyelois_transitella]
KWMTBOMO01471	99.2596	0.217432	0.34149	0.636716	0.52431	0.844055	Ankyrin_repeat_domain_protein_[Wolbachia_endosymbiont_of_Culex_quinquefasciatus_JHB]
KWMTBOMO01472	874.084	0.184438	0.295654	0.623831	0.532738	0.848532	PREDICTED:_zinc_finger_HIT_domain-containing_protein_1-like_[Plutella_xylostella]
KWMTBOMO01473	44.1953	1.09678	0.427827	2.56361	0.010359	0.0844659	PREDICTED:_protein_atonal_homolog_8_[Papilio_xuthus]
KWMTBOMO01474	0	NA	NA	NA	NA	NA	gag-like_protein_[Bombyx_mori]
KWMTBOMO01475	1.2984	-1.04645	2.39043	-0.437767	0.661555	NA	reverse_transcriptase_[Bombyx_mori]
KWMTBOMO01476	194.772	0.148306	0.414155	0.358092	0.720274	0.925153	PREDICTED:_glyoxylate_reductase/hydroxypyruvate_reductase-like_[Plutella_xylostella]
KWMTBOMO01477	802.095	-0.923302	0.338562	-2.72712	0.00638892	0.0572999	hypothetical_protein_KGM_04603_[Danaus_plexippus]
KWMTBOMO01478	1585.66	-0.970212	0.317052	-3.0601	0.00221261	0.0250167	Glyoxylate_reductase/hydroxypyruvate_reductase_[Operophtera_brumata]
KWMTBOMO01479	183.189	0.526427	0.257653	2.04316	0.0410366	0.226475	PREDICTED:_ragulator_complex_protein_LAMTOR3_homolog_[Papilio_polytes]
KWMTBOMO01480	617.835	0.0207375	0.2918	0.0710676	0.943344	0.98756	PREDICTED:_uncharacterized_protein_LOC101743924_isoform_X2_[Bombyx_mori]
KWMTBOMO01481	661.381	0.171151	0.237943	0.719295	0.471959	0.815027	PREDICTED:_pre-mRNA-splicing_factor_Syf2_[Plutella_xylostella]
KWMTBOMO01482	2501.81	0.517165	0.340172	1.5203	0.128435	0.456557	chloride_intracellular_channel_isoform_1_[Bombyx_mori]
KWMTBOMO01483	180.93	1.00667	0.318885	3.15686	0.00159479	0.0192817	PREDICTED:_pancreatic_secretory_trypsin_inhibitor-like_[Amyelois_transitella]
KWMTBOMO01484	5107.05	2.69146	0.550601	4.88822	1.0175e-06	4.37452e-05	Brasiliensin_[Operophtera_brumata]
KWMTBOMO01485	268.561	0.370744	0.255551	1.45076	0.146846	0.49323	PREDICTED:_SWI/SNF-related_matrix-associated_actin-dependent_regulator_of_chromatin_subfamily_A-like_protein_1_[Amyelois_transitella]
KWMTBOMO01486	1010.8	0.463789	0.26601	1.7435	0.0812457	0.352007	mitochondrial_carnitine/acylcarnitine_translocase_[Danaus_plexippus]
KWMTBOMO01487	199.135	0.0817663	0.382704	0.213654	0.830817	0.959583	PREDICTED:_G_patch_domain_and_ankyrin_repeat-containing_protein_1_homolog_[Papilio_machaon]
KWMTBOMO01488	1745.65	0.288575	0.318404	0.906319	0.364767	0.746494	PREDICTED:_Niemann-Pick_C1_protein_[Bombyx_mori]
KWMTBOMO01489	2864.52	0.234822	0.259924	0.903424	0.366301	0.747244	PREDICTED:_Niemann-Pick_C1_protein_[Bombyx_mori]
KWMTBOMO01490	40.6155	0.691159	0.612448	1.12852	0.259101	0.650465	PREDICTED:_sarcoplasmic_calcium-binding_protein_1_[Bombyx_mori]
KWMTBOMO01491	372.856	0.37474	0.337816	1.1093	0.267299	0.660395	PREDICTED:_thioredoxin_domain-containing_protein_15_[Papilio_machaon]
KWMTBOMO01492	0	NA	NA	NA	NA	NA	reverse_transcriptase_[Bombyx_mori]
KWMTBOMO01493	0.148611	-0.450446	4.24699	-0.106062	0.915533	NA	reverse_transcriptase_[Bombyx_mori]
KWMTBOMO01494	403.904	-0.652296	0.39111	-1.66781	0.0953536	0.386953	PREDICTED:_SH2_domain-containing_protein_4A-like_[Amyelois_transitella]
KWMTBOMO01495	10.0332	-0.610717	0.757428	-0.806304	0.420068	0.786442	PREDICTED:_uncharacterized_protein_LOC105386167_[Plutella_xylostella]
KWMTBOMO01496	3.25008	0.453698	1.33957	0.338689	0.734844	NA	PREDICTED:_cyclin-dependent_kinase-like_4_[Amyelois_transitella]
KWMTBOMO01497	62.2405	-0.161951	0.409774	-0.395221	0.69268	0.913544	PREDICTED:_zinc_finger_CCHC_domain-containing_protein_24-like_[Amyelois_transitella]
KWMTBOMO01498	87.9397	-0.224568	0.419515	-0.535305	0.592439	0.873248	PREDICTED:_solute_carrier_family_22_member_3-like_[Bombyx_mori]
KWMTBOMO01499	0.632906	-2.51388	4.18833	-0.60021	0.548366	NA	reverse_transcriptase_[Bombyx_mori]
KWMTBOMO01500	0.0466612	-0.450464	4.24699	-0.106067	0.91553	NA	gag-like_protein_[Bombyx_mori]
KWMTBOMO01501	244.719	-0.46765	0.388433	-1.20394	0.228612	0.614808	PREDICTED:_solute_carrier_family_22_member_3-like,_partial_[Papilio_polytes]
KWMTBOMO01502	3171.86	1.1359	0.207785	5.46672	4.58441e-08	2.9984e-06	glutathione_S-transferase_sigma_2_[Bombyx_mori]
KWMTBOMO01503	7810.76	-1.20905	0.497459	-2.43045	0.0150802	0.111973	glutathione_S-transferase_sigma_1_[Bombyx_mori]
KWMTBOMO01504	28.0833	0.564756	0.648117	0.871379	0.383547	0.760538	PREDICTED:_uncharacterized_protein_LOC105841373_[Bombyx_mori]
KWMTBOMO01505	212.558	0.317471	0.327251	0.970115	0.331989	0.724297	PREDICTED:_melanoma-associated_antigen_G1-like_[Papilio_machaon]
KWMTBOMO01506	348.498	0.374766	0.269566	1.39026	0.16445	0.524127	PREDICTED:_mitochondrial_2-oxoglutarate/malate_carrier_protein_isoform_X2_[Bombyx_mori]
KWMTBOMO01507	0	NA	NA	NA	NA	NA	PREDICTED:_mitochondrial_2-oxoglutarate/malate_carrier_protein-like_[Bombyx_mori]
KWMTBOMO01508	0.109715	-0.450438	4.24699	-0.106061	0.915534	NA	PREDICTED:_mitochondrial_2-oxoglutarate/malate_carrier_protein-like_[Bombyx_mori]
KWMTBOMO01509	0.737628	-1.72621	4.21548	-0.409492	0.682178	NA	PREDICTED:_slowpoke-binding_protein_[Amyelois_transitella]
KWMTBOMO01510	4.46555	-1.53676	1.10498	-1.39076	0.164299	0.523917	PREDICTED:_slowpoke-binding_protein_[Plutella_xylostella]
KWMTBOMO01511	2.35785	-0.443063	1.64199	-0.269833	0.787289	NA	putative_Mitochondrial_2-oxoglutarate/malate_carrier_protein_[Danaus_plexippus]
KWMTBOMO01512	1575.57	-0.853496	0.213958	-3.98909	6.63279e-05	0.00145378	PREDICTED:_sepiapterin_reductase_[Bombyx_mori]
KWMTBOMO01513	63.2354	-0.601105	0.501955	-1.19753	0.231101	0.617877	PREDICTED:_ski_oncogene_isoform_X1_[Bombyx_mori]
KWMTBOMO01514	0.0466612	-0.450464	4.24699	-0.106067	0.91553	NA	hypothetical_protein_TcasGA2_TC001839_[Tribolium_castaneum]
KWMTBOMO01515	34.5687	-1.01266	0.506602	-1.99893	0.0456162	0.242498	PREDICTED:_ski_oncogene_[Amyelois_transitella]
KWMTBOMO01516	10678.2	-0.36712	0.322171	-1.13952	0.254487	0.645322	sterol_carrier_protein_x_[Bombyx_mori]
KWMTBOMO01517	5.37891	-3.0711	1.51651	-2.02511	0.0428562	0.232448	PREDICTED:_uncharacterized_protein_LOC101740400_isoform_X2_[Bombyx_mori]
KWMTBOMO01518	226.633	0.176868	0.323418	0.546871	0.584467	0.870042	PREDICTED:_myeloid_leukemia_factor_[Bombyx_mori]
KWMTBOMO01519	1477.2	-0.48892	0.233603	-2.09295	0.0363532	0.209073	PREDICTED:_uncharacterized_protein_LOC101740269,_partial_[Bombyx_mori]
KWMTBOMO01520	99.2561	-0.450387	4.24699	-0.106049	0.915544	0.981884	PREDICTED:_uncharacterized_protein_LOC105841577_[Bombyx_mori]
KWMTBOMO01521	26.1099	-0.450493	1.82446	-0.246918	0.804971	0.952918	PREDICTED:_putative_nuclease_HARBI1_[Linepithema_humile]
KWMTBOMO01522	4225.94	-0.241065	0.349499	-0.689744	0.490355	0.825595	hypothetical_protein_RR46_04746_[Papilio_xuthus]
KWMTBOMO01523	132.964	-0.144423	0.36352	-0.397292	0.691152	0.913544	PREDICTED:_uncharacterized_protein_LOC101746379_[Bombyx_mori]
KWMTBOMO01524	193.701	-1.52785	0.339045	-4.50633	6.59578e-06	0.000212716	PREDICTED:_uncharacterized_protein_LOC106718368_[Papilio_machaon]
KWMTBOMO01525	1237.08	-1.16665	0.368465	-3.16625	0.00154416	0.018799	PREDICTED:_uncharacterized_protein_LOC106138821_[Amyelois_transitella]
KWMTBOMO01526	137.107	-0.803727	0.294451	-2.72958	0.00634154	0.0570414	PREDICTED:_uncharacterized_protein_LOC101746240_[Bombyx_mori]
KWMTBOMO01527	0.205353	0.446057	4.23766	0.10526	0.916169	NA	PREDICTED:_uncharacterized_protein_LOC106138813_[Amyelois_transitella]
KWMTBOMO01528	106.508	-2.83751	1.06018	-2.67645	0.00744069	0.0646578	PREDICTED:_uncharacterized_protein_LOC106138839_isoform_X1_[Amyelois_transitella]
KWMTBOMO01529	4034.46	-3.64467	1.35517	-2.68944	0.00715711	0.062651	PREDICTED:_uncharacterized_protein_LOC106138839_isoform_X1_[Amyelois_transitella]
KWMTBOMO01530	101.366	0.123053	0.510451	0.241067	0.809503	0.954747	PREDICTED:_ATPase_family_AAA_domain-containing_protein_1-like_isoform_X2_[Amyelois_transitella]
KWMTBOMO01531	182.699	0.218056	0.331423	0.65794	0.510577	0.836628	PREDICTED:_ATPase_family_AAA_domain-containing_protein_1-like_isoform_X1_[Amyelois_transitella]
KWMTBOMO01532	765.678	0.0395009	0.220811	0.17889	0.858024	0.966407	PREDICTED:_nucleolar_MIF4G_domain-containing_protein_1_homolog_[Bombyx_mori]
KWMTBOMO01533	162.032	0.239196	0.326522	0.732557	0.463828	0.810696	PREDICTED:_phosphatidylinositol_3,4,5-trisphosphate_3-phosphatase_and_dual-specificity_protein_phosphatase_PTEN_isoform_X1_[Bombyx_mori]
KWMTBOMO01534	266.907	0.456935	0.295635	1.54561	0.1222	0.44353	PREDICTED:_N6-adenosine-methyltransferase_subunit_METTL14_[Amyelois_transitella]
KWMTBOMO01535	2.78697	1.90102	2.18186	0.871285	0.383598	NA	PREDICTED:_keratin-associated_protein_5-5-like_[Bombyx_mori]
KWMTBOMO01536	1596.82	2.45568	0.625937	3.92321	8.73764e-05	0.00181177	PREDICTED:_inducible_metalloproteinase_inhibitor_protein-like_[Bombyx_mori]
KWMTBOMO01537	21443.1	2.00312	0.272678	7.34612	2.04043e-13	4.25239e-11	fungal_protease_inhibitor_[Bombyx_mori]
KWMTBOMO01538	5554.68	1.15947	0.41872	2.76909	0.00562138	0.0520878	fungal_protease_inhibitor_[Bombyx_mori]
KWMTBOMO01539	0.212267	-0.446109	4.18922	-0.10649	0.915194	NA	reverse_transcriptase_[Danaus_plexippus]
KWMTBOMO01540	0.0846234	0.414082	4.23234	0.0978375	0.922061	NA	endonuclease_and_reverse_transcriptase-like_protein_[Bombyx_mori]
KWMTBOMO01541	2.59017	-0.181604	1.88371	-0.0964077	0.923197	NA	fungal_protease_inhibitor_[Bombyx_mori]
KWMTBOMO01542	145.696	-1.40575	0.534711	-2.629	0.00856367	0.0727705	fungal_protease_inhibitor_[Bombyx_mori]
KWMTBOMO01543	10.2033	0.330274	1.02477	0.322292	0.747232	0.933262	PREDICTED:_zonadhesin-like_isoform_X2_[Bombyx_mori]
KWMTBOMO01544	7.03284	0.182761	0.917586	0.199176	0.842125	0.964215	endonuclease_and_reverse_transcriptase-like_protein_[Bombyx_mori]
KWMTBOMO01545	1667.47	1.43144	0.539272	2.65439	0.00794514	0.0684607	PREDICTED:_zonadhesin-like_isoform_X2_[Bombyx_mori]
KWMTBOMO01546	1.10979	-0.450458	4.03512	-0.111634	0.911113	NA	PREDICTED:_zinc_finger_BED_domain-containing_protein_4-like_[Vollenhovia_emeryi]
KWMTBOMO01547	452.564	-0.72518	0.268473	-2.70113	0.00691045	0.060911	PREDICTED:_protein_Dok-7-like_[Bombyx_mori]
KWMTBOMO01548	0.913924	-1.26461	2.45891	-0.514297	0.607044	NA	reverse_transcriptase_[Bombyx_mori]
KWMTBOMO01549	131.163	-0.363408	0.422728	-0.859673	0.389969	0.76564	PREDICTED:_protein_Dok-7-like_[Bombyx_mori]
KWMTBOMO01550	80.3492	-0.0424594	0.337714	-0.125726	0.899949	0.979404	PREDICTED:_uncharacterized_protein_LOC106138832_[Amyelois_transitella]
KWMTBOMO01551	81.6229	-2.89149	0.932993	-3.09915	0.00194074	0.0225765	PREDICTED:_uncharacterized_protein_LOC106137566_isoform_X1_[Amyelois_transitella]
KWMTBOMO01552	0	NA	NA	NA	NA	NA	endonuclease-reverse_transcriptase_[Bombyx_mori]
KWMTBOMO01553	2.91612	-0.0105744	1.27951	-0.00826443	0.993406	NA	PREDICTED:_potassium_voltage-gated_channel_protein_Shaw-like_[Plutella_xylostella]
KWMTBOMO01554	0.771526	-0.458752	4.10336	-0.111799	0.910983	NA	reverse_transcriptase_[Danaus_plexippus]
KWMTBOMO01555	11.2556	-0.369094	1.02452	-0.36026	0.718652	0.924452	PREDICTED:_potassium_voltage-gated_channel_protein_Shaw-like_[Bombyx_mori]
KWMTBOMO01556	1.82104	-2.62119	2.16699	-1.2096	0.226433	NA	PREDICTED:_uncharacterized_protein_LOC105841377_[Bombyx_mori]
KWMTBOMO01557	61.1056	0.309015	0.631641	0.489226	0.624682	0.886097	PREDICTED:_LOW_QUALITY_PROTEIN:_potassium_voltage-gated_channel_protein_Shaw-like_[Bombyx_mori]
KWMTBOMO01558	0.781069	-1.16853	4.11392	-0.284042	0.776378	NA	AF461149_1_transposase_[Bombyx_mori]
KWMTBOMO01559	0	NA	NA	NA	NA	NA	hypothetical_protein_AB894_15365,_partial_[Piscirickettsia_salmonis_LF-89_=_ATCC_VR-1361]
KWMTBOMO01560	2.24668	2.25273	3.17647	0.709193	0.478204	NA	PREDICTED:_ommochrome-binding_protein-like_[Bombyx_mori]
KWMTBOMO01561	47.5987	0.533092	0.554084	0.962113	0.335993	0.726166	endonuclease-reverse_transcriptase_[Bombyx_mori]
KWMTBOMO01562	0	NA	NA	NA	NA	NA	PREDICTED:_uncharacterized_protein_LOC106122315_[Papilio_xuthus]
KWMTBOMO01563	267.183	0.24654	0.417511	0.5905	0.554855	0.857904	PREDICTED:_disks_large_homolog_5_isoform_X1_[Bombyx_mori]
KWMTBOMO01564	155.936	-0.0571605	0.424592	-0.134625	0.892909	0.977351	PREDICTED:_insulin_receptor_substrate_1-B,_partial_[Bombyx_mori]
KWMTBOMO01565	2.68505	-1.0745	1.57985	-0.680131	0.496422	NA	blastopia_polyprotein_[Lasius_niger]
KWMTBOMO01566	155.56	-0.32136	0.368961	-0.870986	0.383762	0.76074	hypothetical_protein_RR46_04723_[Papilio_xuthus]
KWMTBOMO01567	327.899	0.358384	0.257732	1.39053	0.164368	0.524	PREDICTED:_nucleosomal_histone_kinase_1_isoform_X2_[Bombyx_mori]
KWMTBOMO01568	1877.07	0.445754	0.294663	1.51276	0.130341	0.459746	PREDICTED:_spatzle-like_protein_isoform_X1_[Bombyx_mori]
KWMTBOMO01569	515.973	1.61644	0.530473	3.04718	0.00231001	0.0258994	PREDICTED:_toll-like_receptor_4_[Bombyx_mori]
KWMTBOMO01570	238.273	-0.624757	0.305325	-2.04621	0.0407362	0.225323	PREDICTED:_protein_msta,_isoform_B_[Bombyx_mori]
KWMTBOMO01571	526.764	0.669567	0.268755	2.49136	0.0127254	0.0987496	PREDICTED:_protein_msta,_isoform_A-like_[Amyelois_transitella]
KWMTBOMO01572	0	NA	NA	NA	NA	NA	endonuclease-reverse_transcriptase_[Bombyx_mori]
KWMTBOMO01573	288.328	0.0359107	0.231818	0.154909	0.876893	0.971826	PREDICTED:_protein_aveugle_[Amyelois_transitella]
KWMTBOMO01574	341.167	0.212639	0.249184	0.853343	0.393469	0.768318	PREDICTED:_protein_phosphatase_inhibitor_2-like_[Bombyx_mori]
KWMTBOMO01575	223.429	-0.0278195	0.366127	-0.0759832	0.939432	0.98636	PREDICTED:_golgin_subfamily_A_member_4-like_isoform_X3_[Amyelois_transitella]
KWMTBOMO01576	365.172	-0.122011	0.347406	-0.351205	0.725434	0.925585	PREDICTED:_uncharacterized_protein_PFB0145c-like_[Bombyx_mori]
KWMTBOMO01577	0	NA	NA	NA	NA	NA	hypothetical_protein_RR46_04711_[Papilio_xuthus]
KWMTBOMO01578	4.00159	-0.170192	1.22131	-0.139352	0.889172	NA	PREDICTED:_trichohyalin-like_[Bombyx_mori]
KWMTBOMO01579	685.513	-0.441689	0.454525	-0.971761	0.331169	0.723847	putative_vesicle_associated_protein_[Danaus_plexippus]
KWMTBOMO01580	1114.93	-2.77988	1.77806	-1.56343	0.117951	0.433519	juvenile_hormone_diol_kinase_[Bombyx_mori]
KWMTBOMO01581	8281.53	-3.43756	1.22097	-2.81542	0.00487131	0.0466129	juvenile_hormone_diol_kinase_[Bombyx_mori]
KWMTBOMO01582	13051.5	1.62944	0.404593	4.02736	5.64059e-05	0.00128153	juvenile_hormone_diol_kinase_[Manduca_sexta]
KWMTBOMO01583	0	NA	NA	NA	NA	NA	gag-like_protein_[Bombyx_mori]
KWMTBOMO01584	0.228981	0.853743	4.2172	0.202443	0.83957	NA	S08405_hypothetical_protein_2_-_silkworm_transposon_mag
KWMTBOMO01585	362.586	-2.10843	0.679782	-3.10162	0.00192463	0.0225046	hypothetical_protein_[Leifsonia_aquatica]
KWMTBOMO01586	4.63274	-0.450481	2.68092	-0.168032	0.866558	0.969347	PREDICTED:_uncharacterized_protein_LOC106109531,_partial_[Papilio_polytes]
KWMTBOMO01587	0.231549	-1.32538	4.23414	-0.313023	0.754263	NA	reverse_transcriptase_[Bombyx_mori]
KWMTBOMO01588	0.586694	0.840846	4.1615	0.202054	0.839875	NA	hypothetical_protein_OBRU01_06171_[Operophtera_brumata]
KWMTBOMO01589	0.282009	-1.32446	4.23399	-0.312817	0.75442	NA	S33901_reverse_transcriptase_-_silkworm_transposon_Pao
KWMTBOMO01590	0.340076	-2.13411	4.20854	-0.507089	0.612092	NA	reverse_transcriptase_[Bombyx_mori]
KWMTBOMO01591	676.696	1.87291	0.557018	3.36239	0.00077272	0.0106757	serine_protease_inhibitor_15_precursor_[Bombyx_mori]
KWMTBOMO01592	3.63202	-0.483365	1.14061	-0.423778	0.671727	NA	PREDICTED:_alaserpin-like_[Bombyx_mori]
KWMTBOMO01593	14315.4	5.21102	0.917625	5.67881	1.35631e-08	1.02946e-06	serine_protease_inhibitor_20_precursor_[Bombyx_mori]
KWMTBOMO01594	0.0466612	-0.450464	4.24699	-0.106067	0.91553	NA	PREDICTED:_RNA-directed_DNA_polymerase_from_mobile_element_jockey-like_[Plutella_xylostella]
KWMTBOMO01595	0.401227	-0.0946117	4.16926	-0.0226927	0.981895	NA	endonuclease-reverse_transcriptase_[Bombyx_mori]
KWMTBOMO01596	4.42532	-3.2779	1.45554	-2.25202	0.0243212	0.158397	PREDICTED:_uncharacterized_protein_LOC101738846_[Bombyx_mori]
KWMTBOMO01597	324.149	-4.03633	1.50085	-2.68937	0.00715881	0.062651	alkaline_phosphatase_[Bombyx_mandarina]
KWMTBOMO01598	0.0956379	0.445996	4.23766	0.105246	0.916181	NA	gag-like_protein_[Bombyx_mori]
KWMTBOMO01599	0.270867	0.445063	4.23751	0.105029	0.916352	NA	reverse_transcriptase_[Bombyx_mori]
KWMTBOMO01600	24.3444	0.48395	0.496026	0.975655	0.329235	0.722517	PREDICTED:_uncharacterized_protein_LOC101738302_[Bombyx_mori]
KWMTBOMO01601	0.24327	-1.3254	4.23414	-0.313026	0.754261	NA	reverse_transcriptase_[Bombyx_mori]
KWMTBOMO01602	1.08691	0.757871	3.21759	0.23554	0.813789	NA	PREDICTED:_uncharacterized_protein_LOC105842664,_partial_[Bombyx_mori]
KWMTBOMO01603	3442.75	-2.69767	1.61846	-1.66681	0.0955523	0.386987	alkaline_phosphatase_[Bombyx_mori]
KWMTBOMO01604	1136.16	-3.17235	1.25693	-2.52389	0.0116066	0.0917777	alkaline_phosphatase_[Bombyx_mandarina]
KWMTBOMO01605	0.0956379	0.445996	4.23766	0.105246	0.916181	NA	non-LTR_retrotransposon_CATS_[Danaus_plexippus]
KWMTBOMO01606	3008.21	-0.115342	0.323063	-0.357027	0.721071	0.925584	PREDICTED:_nucleolar_protein_58_[Amyelois_transitella]
KWMTBOMO01607	1601.74	0.00299009	0.296883	0.0100716	0.991964	0.999134	PREDICTED:_carbonyl_reductase_[NADPH]_1-like_[Amyelois_transitella]
KWMTBOMO01608	43.9176	-1.80012	0.555969	-3.23781	0.0012045	0.0152372	neuroligin_5_[Spodoptera_littoralis]
KWMTBOMO01609	45.9604	-0.531473	0.81713	-0.650414	0.515425	0.839505	antennal_esterase_precursor_[Bombyx_mori]
KWMTBOMO01610	1.34589	-2.64187	2.80686	-0.941219	0.346593	NA	hypothetical_protein_KGM_11415_[Danaus_plexippus]
KWMTBOMO01611	72.4374	-0.67947	0.360108	-1.88685	0.0591804	0.286572	PREDICTED:_uncharacterized_protein_LOC105842097_[Bombyx_mori]
KWMTBOMO01612	0.478191	-1.81288	4.18882	-0.43279	0.665167	NA	PREDICTED:_uncharacterized_protein_LOC101744760_[Bombyx_mori]
KWMTBOMO01613	172.633	0.203764	0.301247	0.676403	0.498785	0.8307	PREDICTED:_uncharacterized_protein_LOC101743230_[Bombyx_mori]
KWMTBOMO01614	49.9782	0.404575	0.966924	0.418415	0.675644	0.907551	PREDICTED:_polyamine-modulated_factor_1-binding_protein_1-like_isoform_X3_[Bombyx_mori]
KWMTBOMO01615	20.5182	0.273064	0.931648	0.293098	0.769447	0.939069	PREDICTED:_uncharacterized_protein_LOC101743366_[Bombyx_mori]
KWMTBOMO01616	1.4507	-0.324532	3.54159	-0.0916346	0.926988	NA	hypothetical_protein_KGM_15949_[Danaus_plexippus]
KWMTBOMO01617	299.088	0.0568522	0.388169	0.146463	0.883556	0.974437	PREDICTED:_kidney_mitochondrial_carrier_protein_1_[Plutella_xylostella]
KWMTBOMO01618	352.682	0.584278	0.250655	2.33101	0.0197531	0.136528	PREDICTED:_uncharacterized_protein_LOC106140453_[Amyelois_transitella]
KWMTBOMO01619	16.6957	-0.45049	1.94358	-0.231783	0.816706	0.956114
KWMTBOMO01620	351.394	0.82787	0.418793	1.9768	0.048064	0.251736	PREDICTED:_CKLF-like_MARVEL_transmembrane_domain-containing_protein_4_[Papilio_polytes]
KWMTBOMO01621	206.125	-1.00646	0.536941	-1.87443	0.0608709	0.292943	hypothetical_protein_RR48_06795_[Papilio_machaon]
KWMTBOMO01622	300.778	0.166273	0.299266	0.555603	0.578482	0.867162	CKLF-like_MARVEL_transmembrane_domain-containing_protein_4_[Papilio_machaon]
KWMTBOMO01623	95.9091	-0.306646	0.37375	-0.82046	0.411954	0.780801	PREDICTED:_conserved_oligomeric_Golgi_complex_subunit_4-like_[Bombyx_mori]
KWMTBOMO01624	135.401	0.259779	0.29452	0.88204	0.377755	0.756002	PREDICTED:_conserved_oligomeric_Golgi_complex_subunit_4-like_[Bombyx_mori]
KWMTBOMO01625	548.154	-0.193012	0.329163	-0.586372	0.557625	0.857933	PREDICTED:_kelch-like_protein_diablo_[Papilio_xuthus]
KWMTBOMO01626	8.73397	0.251991	0.811079	0.310686	0.756039	0.934957	PREDICTED:_thioredoxin_domain-containing_protein_3_homolog_[Bombyx_mori]
KWMTBOMO01627	10.1526	-0.0328962	0.72471	-0.0453922	0.963795	0.992358	PREDICTED:_uncharacterized_protein_LOC106136840_isoform_X1_[Amyelois_transitella]
KWMTBOMO01628	0.212267	-0.446109	4.18922	-0.10649	0.915194	NA	AF461149_1_transposase_[Bombyx_mori]
KWMTBOMO01629	343.565	-1.09859	1.35425	-0.811216	0.417242	0.784404	PREDICTED:_maltase_A1_[Bombyx_mori]
KWMTBOMO01630	2410.27	-2.58495	1.5414	-1.67701	0.0935411	0.381669	maltase_A1_[Bombyx_mori]
KWMTBOMO01631	319.69	-1.80804	0.348275	-5.19141	2.08705e-07	1.10614e-05	PREDICTED:_uncharacterized_protein_LOC101745917_[Bombyx_mori]
KWMTBOMO01632	185.625	-0.553724	0.349604	-1.58386	0.113226	0.426016	PREDICTED:_laminin_subunit_alpha-2_[Bombyx_mori]
KWMTBOMO01633	0	NA	NA	NA	NA	NA	PREDICTED:_uncharacterized_protein_LOC106110044_[Papilio_polytes]
KWMTBOMO01634	1.25807	-2.59128	2.51137	-1.03182	0.302156	NA	endonuclease_and_reverse_transcriptase-like_protein_[Bombyx_mori]
KWMTBOMO01635	123.086	0.825094	0.466941	1.76702	0.077225	0.341504	PREDICTED:_laminin_subunit_alpha-2_[Bombyx_mori]
KWMTBOMO01636	113.613	0.456934	0.471794	0.968505	0.332792	0.724877	PREDICTED:_laminin_subunit_alpha-2_[Bombyx_mori]
KWMTBOMO01637	2252.81	-0.113502	0.183166	-0.619666	0.535478	0.850038	PREDICTED:_lysosome-associated_membrane_glycoprotein_1-like_[Papilio_xuthus]
KWMTBOMO01638	45.2949	-1.73558	0.543463	-3.19355	0.00140533	0.0173842	PREDICTED:_sodium/potassium-transporting_ATPase_subunit_beta-2-like_[Papilio_machaon]
KWMTBOMO01639	2225.15	-1.74638	0.319808	-5.46072	4.74205e-08	3.06885e-06	PREDICTED:_sodium/potassium-transporting_ATPase_subunit_beta-2-like_[Amyelois_transitella]
KWMTBOMO01640	0.516061	0.44602	4.23766	0.105252	0.916176	NA
KWMTBOMO01641	691.046	-1.25739	0.318826	-3.94382	8.01939e-05	0.00169427	Na,K-ATPase_beta-subunit_[Bombyx_mori]
KWMTBOMO01642	280.718	1.27166	0.495927	2.56421	0.0103411	0.0844313	PREDICTED:_sodium/potassium-transporting_ATPase_subunit_beta-1-like_[Papilio_xuthus]
KWMTBOMO01643	64.7554	-0.441084	0.383261	-1.15087	0.249784	0.640107	PREDICTED:_sodium/potassium-transporting_ATPase_subunit_beta-1-like_isoform_X2_[Bombyx_mori]
KWMTBOMO01644	234.547	1.01185	0.37637	2.68843	0.00717886	0.0627372	PREDICTED:_sodium/potassium-transporting_ATPase_subunit_beta-2-like_[Papilio_polytes]
KWMTBOMO01645	1102.68	0.024902	0.290189	0.0858129	0.931615	0.985775	transmembrane_protein_precursor_[Bombyx_mori]
KWMTBOMO01646	324.392	-0.128359	0.411433	-0.31198	0.755056	0.934493	hypothetical_protein_KGM_07760_[Danaus_plexippus]
KWMTBOMO01647	0	NA	NA	NA	NA	NA
KWMTBOMO01648	161.503	0.523574	0.304229	1.72099	0.085253	0.362724	PREDICTED:_uncharacterized_protein_LOC101746773_[Bombyx_mori]
KWMTBOMO01649	26.2374	0.457572	1.76398	0.259397	0.795329	0.948787
KWMTBOMO01650	874.994	-0.0487917	0.214117	-0.227874	0.819745	0.956269	dermal_papilla_derived_protein_13_[Bombyx_mori]
KWMTBOMO01651	4.81355	0.0521358	1.11682	0.0466825	0.962766	0.992053	PREDICTED:_uncharacterized_protein_LOC101746914_[Bombyx_mori]
KWMTBOMO01652	1.56269	2.79811	2.32404	1.20399	0.228595	NA	PREDICTED:_uncharacterized_protein_LOC101746914_[Bombyx_mori]
KWMTBOMO01653	1.65813	-0.450396	4.24699	-0.106051	0.915542	NA	PREDICTED:_uncharacterized_protein_K02A2.6-like_[Papilio_machaon]
KWMTBOMO01654	1.42071	-1.23188	1.96803	-0.625944	0.531352	NA	PREDICTED:_uncharacterized_protein_LOC101746914_[Bombyx_mori]
KWMTBOMO01655	617.329	-1.1876	0.380441	-3.12164	0.00179849	0.0213871	PREDICTED:_inactive_hydroxysteroid_dehydrogenase-like_protein_1_[Bombyx_mori]
KWMTBOMO01656	106.58	-0.159689	0.4538	-0.351893	0.724918	0.925585
KWMTBOMO01657	248.029	0.37971	0.270573	1.40335	0.160512	0.516528	hypothetical_protein_KGM_07380_[Danaus_plexippus]
KWMTBOMO01658	202.576	-0.274466	0.340879	-0.805172	0.420721	0.786815	PREDICTED:_calcium_channel_flower_isoform_X1_[Bombyx_mori]
KWMTBOMO01659	206.803	0.202153	0.303971	0.665039	0.506025	0.833919	PREDICTED:_enhancer_of_mRNA-decapping_protein_4-like,_partial_[Bombyx_mori]
KWMTBOMO01660	275.573	0.368537	0.392637	0.938619	0.347926	0.735448	PREDICTED:_enhancer_of_mRNA-decapping_protein_4-like_[Bombyx_mori]
KWMTBOMO01661	177.638	0.684563	0.423891	1.61495	0.106321	0.412951	PREDICTED:_uncharacterized_protein_LOC105842082_[Bombyx_mori]
KWMTBOMO01662	1275.61	-0.120166	0.262934	-0.457019	0.647657	0.89549	small_GTP_binding_protein_RAB5_[Bombyx_mori]
KWMTBOMO01663	301.165	0.191344	0.36614	0.522598	0.601254	0.87617	PREDICTED:_rRNA-processing_protein_UTP23_homolog_[Amyelois_transitella]
KWMTBOMO01664	0	NA	NA	NA	NA	NA	PREDICTED:_anaphase-promoting_complex_subunit_13-like_isoform_X2_[Bombyx_mori]
KWMTBOMO01665	1185.46	0.213998	0.199779	1.07117	0.284092	0.67589	PREDICTED:_pre-mRNA-splicing_factor_CWC22_homolog_[Bombyx_mori]
KWMTBOMO01666	1149.92	-0.97945	0.322988	-3.03247	0.00242564	0.0270161	PREDICTED:_stathmin_isoform_X1_[Bombyx_mori]
KWMTBOMO01667	215.342	0.341749	0.267921	1.27556	0.202111	0.579953	PREDICTED:_type_II_inositol_1,4,5-trisphosphate_5-phosphatase_[Bombyx_mori]
KWMTBOMO01668	289.201	-0.0227874	0.297702	-0.0765443	0.938986	0.986228	PREDICTED:_uncharacterized_protein_LOC106136881_[Amyelois_transitella]
KWMTBOMO01669	632.969	-0.237699	0.310142	-0.766422	0.443425	0.800052	prolactin_regulatory_binding-element_protein_[Bombyx_mori]
KWMTBOMO01670	233.217	0.259906	0.317415	0.818822	0.412888	0.780801	PREDICTED:_nuclear_factor_of_activated_T-cells_5_isoform_X3_[Bombyx_mori]
KWMTBOMO01671	333.893	0.398653	0.379024	1.05179	0.292897	0.68509	PREDICTED:_nuclear_factor_of_activated_T-cells_5_isoform_X1_[Bombyx_mori]
KWMTBOMO01672	0	NA	NA	NA	NA	NA	gag-like_protein_[Bombyx_mori]
KWMTBOMO01673	0.663451	0.387983	3.00054	0.129304	0.897117	NA	reverse_transcriptase_[Bombyx_mori]
KWMTBOMO01674	0.329819	-0.450473	4.24699	-0.106069	0.915528	NA	endonuclease-reverse_transcriptase_[Bombyx_mori]
KWMTBOMO01675	1189.59	0.604736	0.317961	1.90192	0.0571818	0.279899	chromobox-like_protein_5_[Bombyx_mori]
KWMTBOMO01676	199.956	-0.307967	0.331088	-0.930168	0.352284	0.738565	PREDICTED:_dedicator_of_cytokinesis_protein_7_[Bombyx_mori]
KWMTBOMO01677	275.74	-0.242504	0.351743	-0.689435	0.490549	0.825595	PREDICTED:_dedicator_of_cytokinesis_protein_7_[Bombyx_mori]
KWMTBOMO01678	59.4912	-0.371526	0.436325	-0.851489	0.394498	0.769227	PREDICTED:_dedicator_of_cytokinesis_protein_7_[Bombyx_mori]
KWMTBOMO01679	192.831	0.0989791	0.378341	0.261613	0.79362	0.948241	PREDICTED:_dedicator_of_cytokinesis_protein_7_[Bombyx_mori]
KWMTBOMO01680	0.994839	2.22803	4.08206	0.54581	0.585196	NA	endonuclease_and_reverse_transcriptase-like_protein_[Bombyx_mori]
KWMTBOMO01681	3.46055	0.52443	1.21285	0.432397	0.665453	NA	PREDICTED:_dual_specificity_tyrosine-phosphorylation-regulated_kinase_2-like_[Bombyx_mori]
KWMTBOMO01682	7482.68	-0.832784	0.482805	-1.72489	0.0845481	0.360945	uncharacterized_LOC106127760_precursor_[Papilio_xuthus]
KWMTBOMO01683	1794.16	-0.491156	0.270684	-1.8145	0.0696009	0.320618	eIF_2a_kinase_[Bombyx_mori]
KWMTBOMO01684	666.287	0.0727132	0.238471	0.304914	0.760431	0.936038	PREDICTED:_methyltransferase-like_protein_13_[Papilio_machaon]
KWMTBOMO01685	790.266	-0.490296	0.266562	-1.83933	0.0658665	0.308649	PREDICTED:_SUN_domain-containing_ossification_factor_isoform_X2_[Bombyx_mori]
KWMTBOMO01686	0.344943	-1.72621	4.21548	-0.409493	0.682178	NA	PREDICTED:_LOW_QUALITY_PROTEIN:_uncharacterized_protein_LOC101744003_[Bombyx_mori]
KWMTBOMO01687	52.2795	-0.236085	0.450343	-0.524233	0.600116	0.87617	Protein-like_protein_[Operophtera_brumata]
KWMTBOMO01688	1316	-0.0194441	0.416505	-0.046684	0.962765	0.992053	PREDICTED:_oligosaccharyltransferase_complex_subunit_ostc-A-like_[Plutella_xylostella]
KWMTBOMO01689	28.3546	0.23749	0.577651	0.41113	0.680977	0.909441	PREDICTED:_piggyBac_transposable_element-derived_protein_4-like_[Amyelois_transitella]
KWMTBOMO01690	144.69	0.578118	0.308573	1.87352	0.0609962	0.293431	calcium_and_integrin_binding_protein_CIB_[Bombyx_mori]
KWMTBOMO01691	0.101949	-0.450464	4.24699	-0.106067	0.91553	NA	C-type_lectin_6_[Bombyx_mori]
KWMTBOMO01692	1.23126	2.17193	2.64609	0.820806	0.411757	NA	Adenylate_kinase_isoenzyme_5_[Papilio_xuthus]
KWMTBOMO01693	0.328896	-0.799734	4.17091	-0.191741	0.847945	NA	PREDICTED:_uncharacterized_protein_LOC100862767_[Bombyx_mori]
KWMTBOMO01694	2898.52	-0.845387	0.244557	-3.45681	0.000546613	0.00800138	PREDICTED:_adenylate_kinase_isoenzyme_1_isoform_X3_[Bombyx_mori]
KWMTBOMO01695	20.6924	-0.63862	0.720458	-0.886408	0.375398	0.754847	PREDICTED:_adenylate_kinase_isoenzyme_5_isoform_X1_[Bombyx_mori]
KWMTBOMO01696	94.4899	0.137762	0.416939	0.330413	0.741088	0.931454	PREDICTED:_heparin_sulfate_O-sulfotransferase_[Amyelois_transitella]
KWMTBOMO01697	29.2985	1.08906	0.545171	1.99765	0.0457551	0.242766	PREDICTED:_tripartite_motif-containing_protein_45_[Bombyx_mori]
KWMTBOMO01698	2.19203	-0.450484	3.31451	-0.135913	0.89189	NA	PREDICTED:_uncharacterized_protein_LOC105841315_[Bombyx_mori]
KWMTBOMO01699	169.904	0.228652	0.268096	0.852873	0.39373	0.768364	PREDICTED:_mediator_of_RNA_polymerase_II_transcription_subunit_15_[Bombyx_mori]
KWMTBOMO01700	461.502	0.344544	0.284661	1.21037	0.226138	0.611449	PREDICTED:_probable_RNA_polymerase_II_nuclear_localization_protein_SLC7A6OS_isoform_X2_[Bombyx_mori]
KWMTBOMO01701	119.988	-0.351325	0.3647	-0.963327	0.335383	0.726166	PREDICTED:_zinc_finger_protein_ush_isoform_X1_[Bombyx_mori]
KWMTBOMO01702	0.23361	0.414094	4.23234	0.0978404	0.922059	NA	endonuclease-reverse_transcriptase_[Bombyx_mori]
KWMTBOMO01703	0	NA	NA	NA	NA	NA	reverse_transcriptase_[Bombyx_mori]
KWMTBOMO01704	0.0906043	-0.450521	4.24699	-0.10608	0.915519	NA	non-LTR_retrotransposon_CATS_[Danaus_plexippus]
KWMTBOMO01705	752.732	-0.497384	0.225596	-2.20476	0.0274712	0.171901	PREDICTED:_Krueppel-like_factor_10_[Amyelois_transitella]
KWMTBOMO01706	0	NA	NA	NA	NA	NA	PREDICTED:_uncharacterized_protein_LOC105841315_[Bombyx_mori]
KWMTBOMO01707	360.81	0.260778	0.322549	0.808492	0.418808	0.785517	PREDICTED:_coiled-coil_and_C2_domain-containing_protein_1-like_isoform_X1_[Bombyx_mori]
KWMTBOMO01708	248.16	0.234279	0.317468	0.737959	0.46054	0.808855	PREDICTED:_cytoplasmic_dynein_1_light_intermediate_chain_2_[Bombyx_mori]
KWMTBOMO01709	194.592	0.241315	0.386678	0.624071	0.532581	0.848532	PREDICTED:_endonuclease/exonuclease/phosphatase_family_domain-containing_protein_1-like_[Papilio_machaon]
KWMTBOMO01710	25.6394	0.012265	0.656812	0.0186735	0.985102	0.998493	PREDICTED:_uncharacterized_protein_LOC101737450_isoform_X2_[Bombyx_mori]
KWMTBOMO01711	3.80779	-0.70944	1.17194	-0.605353	0.544944	NA	PREDICTED:_uncharacterized_protein_LOC101737591_[Bombyx_mori]
KWMTBOMO01712	101.826	-0.494411	0.403408	-1.22559	0.220355	0.604953	PREDICTED:_maestro_heat-like_repeat-containing_protein_family_member_1_[Bombyx_mori]
KWMTBOMO01713	15.246	-0.907393	0.863296	-1.05108	0.293222	0.68509
KWMTBOMO01714	585.499	0.12482	0.238145	0.524135	0.600185	0.87617	PREDICTED:_maestro_heat-like_repeat-containing_protein_family_member_1_[Bombyx_mori]
KWMTBOMO01715	0.232833	0.445018	4.23751	0.105019	0.916361	NA	reverse_transcriptase_[Bombyx_mori]
KWMTBOMO01716	0.216712	-0.450476	4.24699	-0.10607	0.915527	NA	gag-like_protein_[Bombyx_mori]
KWMTBOMO01717	0	NA	NA	NA	NA	NA	Uncharacterized_protein_OBRU01_02090_[Operophtera_brumata]
KWMTBOMO01718	1436.91	0.700289	0.39693	1.76426	0.0776878	0.342752	PREDICTED:_TBC1_domain_family_member_24_isoform_X4_[Bombyx_mori]
KWMTBOMO01719	235.046	0.270528	0.359525	0.75246	0.451775	0.804729	PREDICTED:_uncharacterized_protein_LOC106143196_[Amyelois_transitella]
KWMTBOMO01720	3563.5	0.0294767	0.336966	0.0874767	0.930293	0.985303	PREDICTED:_la_protein_homolog_[Papilio_polytes]
KWMTBOMO01721	296.367	0.302586	0.310972	0.973031	0.330538	0.723447	PREDICTED:_protein_asteroid_[Bombyx_mori]
KWMTBOMO01722	380.083	-1.00489	0.350852	-2.86414	0.00418147	0.0412312	PREDICTED:_androgen-dependent_TFPI-regulating_protein-like_isoform_X2_[Bombyx_mori]
KWMTBOMO01723	196.58	-0.665019	0.405999	-1.63798	0.101425	0.401521	PREDICTED:_RNA_pseudouridylate_synthase_domain-containing_protein_2-like_isoform_X1_[Bombyx_mori]
KWMTBOMO01724	0.581678	-1.29727	4.1229	-0.314649	0.753028	NA	reverse_transcriptase_[Bombyx_mori]
KWMTBOMO01725	0.346588	-0.45053	4.24699	-0.106082	0.915517	NA	AF461149_1_transposase_[Bombyx_mori]
KWMTBOMO01726	0.0466612	-0.450464	4.24699	-0.106067	0.91553	NA	gag-like_protein_[Bombyx_mori]
KWMTBOMO01727	0	NA	NA	NA	NA	NA	reverse_transcriptase_[Bombyx_mori]
KWMTBOMO01728	0	NA	NA	NA	NA	NA	reverse_transcriptase_[Bombyx_mori]
KWMTBOMO01729	1.57711	-0.98364	1.80392	-0.54528	0.585561	NA	endonuclease_and_reverse_transcriptase-like_protein_[Bombyx_mori]
KWMTBOMO01730	403.061	-1.80999	0.550138	-3.29007	0.00100162	0.0131605	ICE_protein_[Bombyx_mori]
KWMTBOMO01731	0.646382	0.0843278	4.15652	0.0202881	0.983814	NA	AF461149_1_transposase_[Bombyx_mori]
KWMTBOMO01732	0.387159	0.432136	4.18122	0.103352	0.917684	NA	endonuclease_and_reverse_transcriptase-like_protein_[Bombyx_mori]
KWMTBOMO01733	0	NA	NA	NA	NA	NA	PREDICTED:_uncharacterized_protein_LOC101738890_[Bombyx_mori]
KWMTBOMO01734	0.717018	-2.07221	4.16075	-0.498037	0.618458	NA	reverse_transcriptase_[Bombyx_mori]
KWMTBOMO01735	14.1657	1.14039	1.20406	0.947118	0.343578	0.732134	PREDICTED:_uncharacterized_protein_LOC105841580_[Bombyx_mori]
KWMTBOMO01736	0	NA	NA	NA	NA	NA	reverse_transcriptase_[Bombyx_mori]
KWMTBOMO01737	71.4744	-1.31695	0.54889	-2.39931	0.0164261	0.118851	PREDICTED:_zinc_finger_protein_Gfi-1b_isoform_X2_[Bombyx_mori]
KWMTBOMO01738	1283.65	0.0503366	0.706801	0.0712175	0.943225	0.987559	PREDICTED:_uncharacterized_protein_LOC105842836_[Bombyx_mori]
KWMTBOMO01739	2.81576	0.999114	1.97267	0.506478	0.612521	NA	PREDICTED:_uncharacterized_protein_LOC105842836_[Bombyx_mori]
KWMTBOMO01740	4.20323	-0.866713	1.09499	-0.791523	0.428639	NA	PREDICTED:_uncharacterized_protein_LOC105842836_[Bombyx_mori]
KWMTBOMO01741	89.6074	-0.165498	0.715208	-0.231398	0.817006	0.956115	PREDICTED:_uncharacterized_protein_LOC105842836_[Bombyx_mori]
KWMTBOMO01742	269.584	-0.025755	0.262751	-0.0980204	0.921916	0.98297	PREDICTED:_lysosomal_thioesterase_PPT2_homolog_[Bombyx_mori]
KWMTBOMO01743	1193.18	-0.0256398	0.234889	-0.109157	0.913078	0.981884	PREDICTED:_HEAT_repeat-containing_protein_1_isoform_X2_[Bombyx_mori]
KWMTBOMO01744	0.156377	-0.450422	4.24699	-0.106057	0.915537	NA	Zinc_finger_DNA_binding_protein_[Operophtera_brumata]
KWMTBOMO01745	481.715	-0.327034	0.283949	-1.15174	0.249429	0.639754	hypothetical_protein_RR46_03708_[Papilio_xuthus]
KWMTBOMO01746	0.456186	-0.384142	4.18638	-0.0917601	0.926889	NA	endonuclease_and_reverse_transcriptase-like_protein_[Bombyx_mori]
KWMTBOMO01747	32.9461	-0.0332595	0.516133	-0.0644398	0.94862	0.989106	PREDICTED:_uncharacterized_protein_LOC101737691_[Bombyx_mori]
KWMTBOMO01748	867.356	0.284081	0.204676	1.38795	0.165152	0.525274	PREDICTED:_transcription_initiation_factor_IIB_[Amyelois_transitella]
KWMTBOMO01749	0.137266	-0.450482	4.24699	-0.106071	0.915526	NA	PREDICTED:_uncharacterized_protein_LOC101737731_[Bombyx_mori]
KWMTBOMO01750	0	NA	NA	NA	NA	NA
KWMTBOMO01751	839.869	-0.575219	0.26705	-2.15398	0.031242	0.187482	PREDICTED:_tribbles_homolog_2-like_[Papilio_machaon]
KWMTBOMO01752	3304.46	0.110224	0.209766	0.525462	0.599262	0.87617	PREDICTED:_LOW_QUALITY_PROTEIN:_uncharacterized_protein_LOC101740551_[Bombyx_mori]
KWMTBOMO01753	515.229	0.0232586	0.285358	0.0815069	0.935039	0.985794	PREDICTED:_beta-lactamase-like_protein_2_homolog_[Papilio_machaon]
KWMTBOMO01754	467.897	0.152498	0.258894	0.589035	0.555837	0.857904	PREDICTED:_LOW_QUALITY_PROTEIN:_uncharacterized_protein_LOC101740551_[Bombyx_mori]
KWMTBOMO01755	212.766	-0.465431	0.485523	-0.958617	0.337752	0.727457	PREDICTED:_carboxy-terminal_domain_RNA_polymerase_II_polypeptide_A_small_phosphatase_1_[Amyelois_transitella]
KWMTBOMO01756	154.979	0.056691	0.397408	0.142652	0.886565	0.975217	PREDICTED:_alsin_[Bombyx_mori]
KWMTBOMO01757	15841	0.175964	0.214456	0.820515	0.411922	0.780801	eukaryotic_translation_initiation_factor_3_subunit_H_[Bombyx_mori]
KWMTBOMO01758	46.7467	-1.65099	0.552794	-2.98663	0.00282071	0.0304508	PREDICTED:_homeobox_protein_aristaless-like_[Bombyx_mori]
KWMTBOMO01759	0.0846234	0.414082	4.23234	0.0978375	0.922061	NA	PREDICTED:_uncharacterized_protein_LOC105841762_[Bombyx_mori]
KWMTBOMO01760	126.107	-2.16459	0.85058	-2.54484	0.0109327	0.0880024	PREDICTED:_homeobox_protein_aristaless-like_[Bombyx_mori]
KWMTBOMO01761	0.697761	-1.32446	4.23399	-0.312817	0.75442	NA	endonuclease_and_reverse_transcriptase-like_protein_[Bombyx_mori]
KWMTBOMO01762	46.6896	-0.447065	0.417145	-1.07172	0.283844	0.67573	PREDICTED:_homeobox_protein_aristaless-like_[Bombyx_mori]
KWMTBOMO01763	229.1	0.302191	0.286514	1.05472	0.291555	0.684518	PREDICTED:_leucine-rich_repeat_and_calponin_homology_domain-containing_protein_1-like_isoform_X1_[Papilio_xuthus]
KWMTBOMO01764	90.9003	0.119568	0.453887	0.263432	0.792218	0.948241	PREDICTED:_LOW_QUALITY_PROTEIN:_uncharacterized_protein_LOC101743906_[Bombyx_mori]
KWMTBOMO01765	0.535067	-0.458701	4.18927	-0.109494	0.91281	NA	PREDICTED:_cAMP-dependent_protein_kinase_catalytic_subunit_alpha-like_[Amyelois_transitella]
KWMTBOMO01766	896.782	0.301371	0.346544	0.869645	0.384494	0.760943	PREDICTED:_elongation_factor_G,_mitochondrial_[Amyelois_transitella]
KWMTBOMO01767	31.1178	-2.24958	0.645192	-3.48669	0.000489043	0.00734514	PREDICTED:_sodium-driven_chloride_bicarbonate_exchanger_isoform_X1_[Papilio_machaon]
KWMTBOMO01768	0	NA	NA	NA	NA	NA	gag-like_protein_[Bombyx_mori]
KWMTBOMO01769	0	NA	NA	NA	NA	NA	reverse_transcriptase_[Bombyx_mori]
KWMTBOMO01770	17.114	-1.25105	1.18694	-1.05401	0.291878	0.684518	PREDICTED:_LOW_QUALITY_PROTEIN:_protein_Wnt-4_[Bombyx_mori]
KWMTBOMO01771	36.5652	0.831001	0.494572	1.68024	0.0929099	0.3803	WNT_[Helicoverpa_armigera]
KWMTBOMO01772	141.334	1.15267	0.373283	3.08793	0.00201559	0.0232056	PREDICTED:_protein_Wnt-6_[Bombyx_mori]
KWMTBOMO01773	17.6193	-0.472518	0.678022	-0.696906	0.485862	0.822906	PREDICTED:_protein_Wnt-10-like,_partial_[Bombyx_mori]
KWMTBOMO01774	1.04163	1.62639	2.75324	0.590717	0.55471	NA	PREDICTED:_neither_inactivation_nor_afterpotential_protein_C_[Amyelois_transitella]
KWMTBOMO01775	62.0794	-0.121791	0.408152	-0.298397	0.7654	0.938339	PREDICTED:_zinc_finger_protein_131-like_isoform_X1_[Amyelois_transitella]
KWMTBOMO01776	4.20853	-2.07598	1.82443	-1.13788	0.25517	NA	PREDICTED:_lipase_3-like_[Amyelois_transitella]
KWMTBOMO01777	0	NA	NA	NA	NA	NA	PREDICTED:_protein_Hook_homolog_1-like,_partial_[Bombyx_mori]
KWMTBOMO01778	379.377	0.604801	0.318556	1.89857	0.0576212	0.281378	integrin_beta2_[Bombyx_mori]
KWMTBOMO01779	30.4434	0.906271	0.480341	1.88672	0.0591976	0.286572	integrin_beta3_[Bombyx_mori]
KWMTBOMO01780	41.1996	0.74949	0.421167	1.77956	0.0751487	0.33601	PREDICTED:_integrin_beta-PS-like_[Bombyx_mori]
KWMTBOMO01781	0.16538	-0.450504	4.24699	-0.106076	0.915522	NA	reverse_transcriptase_[Bombyx_mori]
KWMTBOMO01782	0.102326	-0.450533	4.24699	-0.106083	0.915517	NA	endonuclease-reverse_transcriptase_[Bombyx_mori]
KWMTBOMO01783	0	NA	NA	NA	NA	NA	hypothetical_protein_KGM_01509_[Danaus_plexippus]
KWMTBOMO01784	287.307	0.0668861	0.33808	0.197841	0.84317	0.964215	integrin_beta4_[Bombyx_mori]
KWMTBOMO01785	663.22	0.0357533	0.279698	0.127828	0.898285	0.978764	PREDICTED:_serine/threonine-protein_kinase_26_[Bombyx_mori]
KWMTBOMO01786	32.0047	0.374897	0.592004	0.633268	0.526559	0.845362	PREDICTED:_tubulin_glycylase_3A-like_isoform_X2_[Bombyx_mori]
KWMTBOMO01787	2.72435	-0.623344	2.16129	-0.288414	0.77303	NA	hypothetical_protein_OBRU01_16796,_partial_[Operophtera_brumata]
KWMTBOMO01788	594.646	0.241479	0.220904	1.09314	0.274334	0.665346	PREDICTED:_UPF0430_protein_CG31712-like_isoform_X2_[Amyelois_transitella]
KWMTBOMO01789	1736.63	0.085357	0.233937	0.364872	0.715207	0.922402	mannose-P-dolichol_utilization_defect_1_protein_[Bombyx_mori]
KWMTBOMO01790	3513.91	-0.0340394	0.197865	-0.172033	0.863412	0.969347	PREDICTED:_tetratricopeptide_repeat_protein_14_homolog_isoform_X3_[Bombyx_mori]
KWMTBOMO01791	833.283	-0.0845294	0.238944	-0.353762	0.723517	0.925585	putative_myb_transcription_factor_[Operophtera_brumata]
KWMTBOMO01792	0.139984	-0.450435	4.24699	-0.10606	0.915535	NA
KWMTBOMO01793	0	NA	NA	NA	NA	NA	PREDICTED:_uncharacterized_protein_LOC106115416_[Papilio_xuthus]
KWMTBOMO01794	56.5222	-0.510265	0.485788	-1.05039	0.29354	0.68515	PREDICTED:_transcription_factor_Sox-2_[Bombyx_mori]
KWMTBOMO01795	26.1611	-0.429807	0.823951	-0.521642	0.60192	0.87617	PREDICTED:_uncharacterized_protein_LOC101742355_[Bombyx_mori]
KWMTBOMO01796	2809.54	0.306726	0.359666	0.852807	0.393767	0.768364	prohibitin_protein_WPH_[Bombyx_mori]
KWMTBOMO01797	133.033	0.388701	0.300806	1.2922	0.196288	0.570794	PREDICTED:_inactive_peptidyl-prolyl_cis-trans_isomerase_shutdown-like_[Papilio_xuthus]
KWMTBOMO01798	1121.66	-3.04233	0.823333	-3.69514	0.000219768	0.00386039	PREDICTED:_myosin-VIIa-like_isoform_X1_[Bombyx_mori]
KWMTBOMO01799	2053.33	0.301216	0.340545	0.884512	0.37642	0.754995	proteasome_26S_non-ATPase_subunit_7_[Bombyx_mori]
KWMTBOMO01800	266.554	0.0520775	0.327104	0.159208	0.873505	0.970668	inosine_triphosphatase_[Bombyx_mori]
KWMTBOMO01801	576.235	-0.00799552	0.533538	-0.0149859	0.988043	0.998493	PREDICTED:_toll-like_receptor_8_[Bombyx_mori]
KWMTBOMO01802	3714.99	0.968769	0.639561	1.51474	0.129838	0.45863	L-threonine_dehydrogenase_[Bombyx_mori]
KWMTBOMO01803	245.147	-0.0115771	0.275832	-0.0419716	0.966521	0.992443	PREDICTED:_transmembrane_protein_18_[Papilio_polytes]
KWMTBOMO01804	1519.78	0.494523	0.283602	1.74372	0.0812078	0.352007	PREDICTED:_Golgi_apparatus_protein_1_[Papilio_machaon]
KWMTBOMO01805	221.331	0.493517	0.482838	1.02212	0.306725	0.69985	PREDICTED:_DNA_primase_large_subunit_isoform_X2_[Bombyx_mori]
KWMTBOMO01806	1424.06	-0.148645	0.312318	-0.475942	0.634116	0.89043	PREDICTED:_manganese-transporting_ATPase_13A1_[Plutella_xylostella]
KWMTBOMO01807	5.02952	-1.53912	1.2579	-1.22357	0.221116	0.605992	cuticular_protein_RR-1_motif_57_precursor_[Bombyx_mori]
KWMTBOMO01808	183.287	-0.558855	0.357886	-1.56155	0.118395	0.434174	hypothetical_protein_KGM_03125_[Danaus_plexippus]
KWMTBOMO01809	70.7352	-0.242792	0.337793	-0.71876	0.472289	0.815027	LIM_domain_transcription_factor_LMO4-B_[Papilio_machaon]
KWMTBOMO01810	0.0846234	0.414082	4.23234	0.0978375	0.922061	NA	AF461149_1_transposase_[Bombyx_mori]
KWMTBOMO01811	350.862	0.938496	0.367458	2.55403	0.0106485	0.0865396	sodium/solute_symporter_[Danaus_plexippus]
KWMTBOMO01812	13.5566	0.354093	0.768015	0.46105	0.644763	0.89421	hypothetical_protein_KGM_03116_[Danaus_plexippus]
KWMTBOMO01813	100.527	-1.27452	0.363405	-3.50717	0.000452903	0.00690073	proline_transporter_[Danaus_plexippus]
KWMTBOMO01814	1265.88	-2.9692	0.267126	-11.1154	1.05613e-28	1.18056e-25	uricase_[Bombyx_mori]
KWMTBOMO01815	2041.76	0.330552	0.202853	1.62952	0.103203	0.406727	PREDICTED:_MAGUK_p55_subfamily_member_6_[Bombyx_mori]
KWMTBOMO01816	62.6645	-0.44959	1.71475	-0.26219	0.793175	0.948241	endonuclease-reverse_transcriptase_[Bombyx_mori]
KWMTBOMO01817	1051.88	0.122173	0.301389	0.405366	0.685209	0.911437	hypothetical_protein_KGM_21268_[Danaus_plexippus]
KWMTBOMO01818	992.988	0.233324	0.242557	0.961935	0.336082	0.726166	PREDICTED:_polycomb_protein_Asx_[Papilio_machaon]
KWMTBOMO01819	356.38	0.422942	0.277055	1.52656	0.12687	0.452829	PREDICTED:_plexin-C1_[Amyelois_transitella]
KWMTBOMO01820	879.629	0.148067	0.260476	0.568449	0.56973	0.863529	PREDICTED:_transformation/transcription_domain-associated_protein_[Papilio_xuthus]
KWMTBOMO01821	869.448	-0.86114	0.337634	-2.55051	0.0107564	0.0870712	PREDICTED:_fibronectin_type-III_domain-containing_protein_3a_isoform_X2_[Bombyx_mori]
KWMTBOMO01822	17.2182	-1.22825	0.776475	-1.58182	0.11369	0.42742	PREDICTED:_uncharacterized_protein_LOC106143070_[Amyelois_transitella]
KWMTBOMO01823	5.9273	-1.97363	1.30561	-1.51165	0.130622	0.46021	PREDICTED:_uncharacterized_protein_LOC105842764,_partial_[Bombyx_mori]
KWMTBOMO01824	100.717	-0.165153	0.367905	-0.448902	0.653502	0.898018	Uncharacterized_protein_OBRU01_10722_[Operophtera_brumata]
KWMTBOMO01825	3554.52	-1.02159	1.39456	-0.732555	0.46383	0.810696	immune-related_protein_2_precursor_[Bombyx_mori]
KWMTBOMO01826	743.831	0.346113	0.35636	0.971247	0.331425	0.723912	transcription_elongation_factor_S-II_[Bombyx_mori]
KWMTBOMO01827	1538.9	-0.397114	0.248098	-1.60063	0.109459	0.418853	PREDICTED:_zinc_finger_protein_Xfin-like_isoform_X2_[Bombyx_mori]
KWMTBOMO01828	7.13067	-4.15746	1.46027	-2.84705	0.00441263	0.0429254	PREDICTED:_uncharacterized_protein_LOC106127707_[Papilio_xuthus]
KWMTBOMO01829	8922.45	-0.0136656	0.735751	-0.0185737	0.985181	0.998493	C-type_lectin_5_precursor_[Bombyx_mori]
KWMTBOMO01830	661.712	0.0631895	0.240831	0.262381	0.793028	0.948241	PREDICTED:_NHL_repeat-containing_protein_2_isoform_X1_[Bombyx_mori]
KWMTBOMO01831	374.84	0.0815792	0.221715	0.367946	0.712913	0.921764	PREDICTED:_cysteine_protease_ATG4B_isoform_X1_[Amyelois_transitella]
KWMTBOMO01832	565.59	0.0736765	0.238304	0.309171	0.757192	0.93544	PREDICTED:_LOW_QUALITY_PROTEIN:_protein_phosphatase_1L_[Bombyx_mori]
KWMTBOMO01833	126.13	-0.269175	0.323452	-0.832194	0.405299	0.777466	PREDICTED:_dedicator_of_cytokinesis_protein_9_[Bombyx_mori]
KWMTBOMO01834	1934.7	-0.173254	0.315272	-0.549537	0.582637	0.868814	PREDICTED:_venom_acid_phosphatase_Acph-1-like_[Papilio_polytes]
KWMTBOMO01835	157.549	-1.55305	0.377376	-4.11539	3.86524e-05	0.000939268	PREDICTED:_venom_acid_phosphatase_Acph-1-like_isoform_X1_[Bombyx_mori]
KWMTBOMO01836	301.083	0.597716	0.462589	1.29211	0.196319	0.570794	PREDICTED:_dedicator_of_cytokinesis_protein_9_[Bombyx_mori]
KWMTBOMO01837	50.5563	0.393849	0.627449	0.627699	0.530201	0.847556	PREDICTED:_dedicator_of_cytokinesis_protein_9_[Bombyx_mori]
KWMTBOMO01838	232.652	-1.35394	0.236389	-5.72758	1.01872e-08	7.97843e-07	PREDICTED:_tyrosine-protein_kinase_transmembrane_receptor_Ror-like_isoform_X1_[Bombyx_mori]
KWMTBOMO01839	187.399	-1.82378	0.514907	-3.54196	0.000397171	0.00614292	PREDICTED:_uncharacterized_protein_LOC101741820_[Bombyx_mori]
KWMTBOMO01840	258.591	0.281298	0.288574	0.974787	0.329666	0.722796	Uncharacterized_protein_OBRU01_15943_[Operophtera_brumata]
KWMTBOMO01841	668.238	0.528032	0.260452	2.02736	0.0426252	0.231433	PREDICTED:_cyclin-Y-like_protein_1_[Amyelois_transitella]
KWMTBOMO01842	3303.25	0.189168	0.221424	0.854325	0.392925	0.768049	acinus_[Bombyx_mori]
KWMTBOMO01843	2522.33	-2.70383	0.893693	-3.02546	0.00248257	0.0276001	PREDICTED:_uncharacterized_protein_LOC106127448_[Papilio_xuthus]
KWMTBOMO01844	1618.88	-0.575528	0.247014	-2.32994	0.0198094	0.136611	dipeptidyl-peptidase_[Danaus_plexippus]
KWMTBOMO01845	5.9248	-1.69286	1.00524	-1.68404	0.092174	0.378674	PREDICTED:_peroxisomal_N(1)-acetyl-spermine/spermidine_oxidase-like_[Amyelois_transitella]
KWMTBOMO01846	0	NA	NA	NA	NA	NA	PREDICTED:_uncharacterized_protein_LOC105841662_[Bombyx_mori]
KWMTBOMO01847	0.348178	-2.11267	4.20384	-0.502556	0.615276	NA	ORF_B_(bases_1850-5560)_first_start_codon_at_2306_[Autographa_californica_nucleopolyhedrovirus]
KWMTBOMO01848	72.2023	-0.437627	0.537805	-0.813728	0.415801	0.783399	PREDICTED:_LOW_QUALITY_PROTEIN:_inactive_dipeptidyl_peptidase_10_[Bombyx_mori]
KWMTBOMO01849	0.787376	-2.64064	4.13231	-0.639024	0.522807	NA	PREDICTED:_meiotic_recombination_protein_SPO11_[Bombyx_mori]
KWMTBOMO01850	12.8004	1.73744	0.856823	2.02777	0.0425839	0.231433	PREDICTED:_transcription_factor_glial_cells_missing_2-like_[Bombyx_mori]
KWMTBOMO01851	763.699	-0.0223604	0.261028	-0.0856629	0.931734	0.985775	PREDICTED:_RB1-inducible_coiled-coil_protein_1_isoform_X2_[Bombyx_mori]
KWMTBOMO01852	950.236	0.444856	0.288583	1.54152	0.123191	0.445871	PREDICTED:_glucose-6-phosphate_1-dehydrogenase_[Amyelois_transitella]
KWMTBOMO01853	0.546445	1.22234	3.84631	0.317796	0.75064	NA	reverse_transcriptase_[Bombyx_mori]
KWMTBOMO01854	0	NA	NA	NA	NA	NA	gag-like_protein_[Bombyx_mori]
KWMTBOMO01855	833.783	0.115236	0.220643	0.522273	0.60148	0.87617	PREDICTED:_protein_ultraspiracle_homolog_isoform_X1_[Bombyx_mori]
KWMTBOMO01856	1335.27	0.443977	0.260909	1.70166	0.0888195	0.370589	PREDICTED:_uncharacterized_protein_C05D11.1-like_[Papilio_xuthus]
KWMTBOMO01857	1485.24	-1.01082	0.669484	-1.50985	0.131081	0.460673	fatty_acid_transport_protein_[Bombyx_mori]
KWMTBOMO01858	3.60472	-0.535956	1.20509	-0.444743	0.656505	NA	reverse_transcriptase_[Bombyx_mori]
KWMTBOMO01859	716.713	0.319575	0.271289	1.17799	0.238801	0.627817	putative_fatty_acid_transport_protein_FATP2_[Spodoptera_litura]
KWMTBOMO01860	1529.54	1.72614	0.226223	7.63023	2.34339e-14	6.00299e-12	PREDICTED:_long-chain_fatty_acid_transport_protein_4-like_isoform_X2_[Bombyx_mori]
KWMTBOMO01861	403.678	-0.0904889	0.220718	-0.409974	0.681825	0.909889	PREDICTED:_golgin_subfamily_A_member_1_isoform_X2_[Bombyx_mori]
KWMTBOMO01862	1329.19	0.186961	0.372478	0.501939	0.615711	0.882581	PREDICTED:_protein_muscleblind_isoform_X5_[Bombyx_mori]
KWMTBOMO01863	0.171917	-1.32446	4.23399	-0.312817	0.75442	NA	AF461149_1_transposase_[Bombyx_mori]
KWMTBOMO01864	0.0466612	-0.450464	4.24699	-0.106067	0.91553	NA	reverse_transcriptase_[Bombyx_mori]
KWMTBOMO01865	0.29689	0.399507	4.17559	0.0956766	0.923777	NA	AF461149_1_transposase_[Bombyx_mori]
KWMTBOMO01866	353.1	-0.161713	0.294422	-0.549255	0.58283	0.868814	PREDICTED:_FYVE,_RhoGEF_and_PH_domain-containing_protein_3-like_[Bombyx_mori]
KWMTBOMO01867	421.95	-0.140756	0.282239	-0.498711	0.617983	0.883457	PREDICTED:_alpha-tocopherol_transfer_protein-like_isoform_X2_[Bombyx_mori]
KWMTBOMO01868	106.118	0.454063	0.420936	1.0787	0.280721	0.672125	PREDICTED:_alpha-tocopherol_transfer_protein-like_isoform_X1_[Bombyx_mori]
KWMTBOMO01869	3.06713	-0.668472	1.28071	-0.521953	0.601703	NA	endonuclease_and_reverse_transcriptase-like_protein_[Bombyx_mori]
KWMTBOMO01870	80.417	0.159375	0.396387	0.402068	0.687634	0.912497	PREDICTED:_uncharacterized_protein_LOC101735801_isoform_X2_[Bombyx_mori]
KWMTBOMO01871	32.2517	-1.12073	0.764578	-1.46581	0.1427	0.484901	PREDICTED:_alpha-tocopherol_transfer_protein-like_[Papilio_xuthus]
KWMTBOMO01872	386.34	-2.27225	0.439419	-5.17103	2.32806e-07	1.19773e-05	PREDICTED:_alpha-tocopherol_transfer_protein-like_[Amyelois_transitella]
KWMTBOMO01873	915.515	-2.89616	1.30699	-2.21589	0.0266987	0.169046	PREDICTED:_alpha-tocopherol_transfer_protein-like_isoform_X1_[Bombyx_mori]
KWMTBOMO01874	463.074	-2.71388	0.990476	-2.73997	0.00614443	0.0557432	PREDICTED:_alpha-tocopherol_transfer_protein-like_isoform_X1_[Bombyx_mori]
KWMTBOMO01875	257.612	-0.257647	0.354287	-0.727228	0.467086	0.813498	PREDICTED:_protein_kinase_DC2_[Bombyx_mori]
KWMTBOMO01876	859.001	0.164907	0.214687	0.768128	0.442411	0.799278	PREDICTED:_uncharacterized_protein_LOC101743413_isoform_X1_[Bombyx_mori]
KWMTBOMO01877	1448.1	0.0952382	0.286732	0.33215	0.739776	0.930757	PREDICTED:_probable_queuine_tRNA-ribosyltransferase_isoform_X2_[Bombyx_mori]
KWMTBOMO01878	375.423	0.185645	0.348526	0.532658	0.594271	0.873707	coiled-coil_domain_containing_25_protein_[Bombyx_mori]
KWMTBOMO01879	613.176	0.113848	0.333228	0.341651	0.732614	0.927726	PREDICTED:_protein_Dr1_[Amyelois_transitella]
KWMTBOMO01880	220.922	0.382938	0.250515	1.52861	0.126362	0.451721	PREDICTED:_dolichyldiphosphatase_1-like_[Bombyx_mori]
KWMTBOMO01881	2109.88	0.253079	0.180096	1.40525	0.159948	0.515928	DnaJ-9_[Bombyx_mori]
KWMTBOMO01882	2.75493	-0.522987	1.87311	-0.279209	0.780085	NA	PREDICTED:_uncharacterized_protein_LOC106127681_[Papilio_xuthus]
KWMTBOMO01883	881.841	0.52792	0.206851	2.55218	0.0107051	0.0868535	PREDICTED:_polycomb_group_protein_Psc-like_[Bombyx_mori]
KWMTBOMO01884	10080.7	0.968144	0.535272	1.8087	0.0704984	0.323451	PREDICTED:_C-type_lectin_4_isoform_X1_[Bombyx_mori]
KWMTBOMO01885	3550.91	0.0983885	0.252864	0.389097	0.697204	0.914495	DnaJ_(Hsp40)_homolog_1_[Bombyx_mori]
KWMTBOMO01886	234.68	0.27786	0.34732	0.80001	0.423705	0.788539	PREDICTED:_uncharacterized_protein_LOC101737309_isoform_X2_[Bombyx_mori]
KWMTBOMO01887	2.60408	0.229542	1.54855	0.14823	0.882161	NA	PREDICTED:_uncharacterized_protein_LOC105398531_[Plutella_xylostella]
KWMTBOMO01888	167.682	0.0510969	0.305888	0.167045	0.867335	0.969347	PREDICTED:_U2_small_nuclear_ribonucleoprotein_auxiliary_factor_35_kDa_subunit-related_protein_2_[Plutella_xylostella]
KWMTBOMO01889	632.281	-0.340551	0.206608	-1.64829	0.0992922	0.396653	PREDICTED:_centrosomin_isoform_X2_[Papilio_xuthus]
KWMTBOMO01890	1111.23	0.00605189	0.329784	0.018351	0.985359	0.998493	Uncharacterized_protein_OBRU01_08034_[Operophtera_brumata]
KWMTBOMO01891	126.082	0.449265	0.382102	1.17577	0.239686	0.628886	PREDICTED:_LOW_QUALITY_PROTEIN:_suppressor_APC_domain-containing_protein_2_[Bombyx_mori]
KWMTBOMO01892	259.41	0.994203	0.38609	2.57505	0.0100224	0.0822669	PREDICTED:_uncharacterized_protein_LOC101738263_isoform_X2_[Bombyx_mori]
KWMTBOMO01893	297.979	-0.0303152	0.261747	-0.115819	0.907796	0.981125	PREDICTED:_glycerophosphocholine_phosphodiesterase_GPCPD1_isoform_X1_[Papilio_polytes]
KWMTBOMO01894	3120.2	0.197539	0.319659	0.617969	0.536596	0.850038	PREDICTED:_serine/threonine-protein_phosphatase_1_regulatory_subunit_10-like_isoform_X2_[Papilio_machaon]
KWMTBOMO01895	1333.33	0.115567	0.346612	0.333419	0.738818	0.930521	PREDICTED:_transmembrane_and_coiled-coil_domain-containing_protein_1_isoform_X1_[Papilio_xuthus]
KWMTBOMO01896	524.628	-0.0121071	0.279657	-0.0432927	0.965468	0.992443	PREDICTED:_FAD-dependent_oxidoreductase_domain-containing_protein_1_isoform_X2_[Bombyx_mori]
KWMTBOMO01897	336.417	0.288783	0.241504	1.19577	0.231787	0.619181	PREDICTED:_putative_ATP-dependent_RNA_helicase_DHX33_[Bombyx_mori]
KWMTBOMO01898	2.73851	0.0324616	2.11535	0.0153457	0.987756	NA	PREDICTED:_RNA-directed_DNA_polymerase_from_mobile_element_jockey-like_[Diaphorina_citri]
KWMTBOMO01899	37.7876	-1.88518	0.512552	-3.67803	0.000235038	0.00405584	PREDICTED:_neuroligin-1_[Bombyx_mori]
KWMTBOMO01900	0.800743	-1.86098	3.47704	-0.535219	0.592498	NA	reverse_transcriptase_[Bombyx_mori]
KWMTBOMO01901	0.0466612	-0.450464	4.24699	-0.106067	0.91553	NA	gag-like_protein_[Bombyx_mori]
KWMTBOMO01902	0	NA	NA	NA	NA	NA	PREDICTED:_piggyBac_transposable_element-derived_protein_4-like_[Bombyx_mori]
KWMTBOMO01903	0	NA	NA	NA	NA	NA	AF461149_1_transposase_[Bombyx_mori]
KWMTBOMO01904	19.4411	-0.419177	0.590491	-0.709879	0.477779	0.817903	PREDICTED:_mitochondrial_sodium/hydrogen_exchanger_9B2-like_[Bombyx_mori]
KWMTBOMO01905	202.097	-1.47473	0.704131	-2.09439	0.0362252	0.208792	PREDICTED:_mitochondrial_sodium/hydrogen_exchanger_9B2-like_isoform_X2_[Bombyx_mori]
KWMTBOMO01906	1.07011	-2.17722	4.09116	-0.532178	0.594602	NA	reverse_transcriptase_[Bombyx_mori]
KWMTBOMO01907	2.72529	0.181817	1.58269	0.114878	0.908542	NA	gag-like_protein_[Bombyx_mori]
KWMTBOMO01908	2977.65	1.90305	0.790485	2.40745	0.0160642	0.117157	PREDICTED:_mitochondrial_sodium/hydrogen_exchanger_9B2_isoform_X1_[Bombyx_mori]
KWMTBOMO01909	472.128	0.732797	0.267518	2.73924	0.00615815	0.055759	PREDICTED:_G-protein_coupled_receptor_Mth_isoform_X2_[Bombyx_mori]
KWMTBOMO01910	501.182	0.621249	0.242451	2.56237	0.0103961	0.0847124	PREDICTED:_protein_60A_[Amyelois_transitella]
KWMTBOMO01911	6.25154	0.018275	1.39985	0.013055	0.989584	0.998681	reverse_transcriptase_[Bombyx_mori]
KWMTBOMO01912	54.57	1.35125	0.513452	2.6317	0.00849588	0.0722943	Glass_bottom_boat_[Operophtera_brumata]
KWMTBOMO01913	1439.44	0.103346	0.263149	0.392727	0.694521	0.913544	PREDICTED:_protein_CWC15_homolog_[Amyelois_transitella]
KWMTBOMO01914	2704.88	0.181248	0.21364	0.848383	0.396225	0.771046	PREDICTED:_RNA-binding_protein_39_[Papilio_polytes]
KWMTBOMO01915	909.282	-0.702665	0.245363	-2.86378	0.0041862	0.0412448	PREDICTED:_uncharacterized_protein_LOC101739791_isoform_X4_[Bombyx_mori]
KWMTBOMO01916	1202.01	0.497356	0.225853	2.20212	0.0276565	0.172797	Uncharacterized_protein_OBRU01_01001,_partial_[Operophtera_brumata]
KWMTBOMO01917	316.619	0.03445	0.280675	0.12274	0.902313	0.97992	PREDICTED:_2',5'-phosphodiesterase_12_[Amyelois_transitella]
KWMTBOMO01918	5434.06	-0.375635	0.520144	-0.722174	0.470188	0.815027	transport_protein_Sec61_beta_subunit_[Bombyx_mori]
KWMTBOMO01919	480.823	0.181305	0.352615	0.514173	0.607131	0.877766	PREDICTED:_frizzled-7-B_[Amyelois_transitella]
KWMTBOMO01920	312.683	0.375856	0.258233	1.45549	0.145533	0.490806	PREDICTED:_anaphase-promoting_complex_subunit_5_isoform_X2_[Bombyx_mori]
KWMTBOMO01921	953.227	0.280989	0.202998	1.38419	0.166299	0.525686	PREDICTED:_integrator_complex_subunit_2_[Amyelois_transitella]
KWMTBOMO01922	52.5736	-0.765659	0.553145	-1.38419	0.1663	0.525686	PREDICTED:_adenylate_cyclase_type_3_[Amyelois_transitella]
KWMTBOMO01923	28850.2	0.016662	0.177017	0.0941266	0.925009	0.984232	PREDICTED:_uncharacterized_protein_LOC106143014_[Amyelois_transitella]
KWMTBOMO01924	35384.9	-0.0296112	0.177852	-0.166494	0.867768	0.969347	very_low-density_lipoprotein_receptor_isoform_1_precursor_[Bombyx_mori]
KWMTBOMO01925	758.76	0.403157	0.292566	1.378	0.168203	0.528911	PREDICTED:_endoplasmic_reticulum-Golgi_intermediate_compartment_protein_3_[Amyelois_transitella]
KWMTBOMO01926	0	NA	NA	NA	NA	NA	PREDICTED:_reactive_oxygen_species_modulator_1_[Amyelois_transitella]
KWMTBOMO01927	2399.9	-0.279834	0.314092	-0.890929	0.372967	0.75257	alanine--tRNA_ligase,_cytoplasmic_[Bombyx_mori]
KWMTBOMO01928	1482.56	-0.266132	0.225272	-1.18138	0.23745	0.62725	PREDICTED:_E3_ubiquitin-protein_ligase_Su(dx)_[Bombyx_mori]
KWMTBOMO01929	193.5	0.0428768	0.318568	0.134592	0.892934	0.977351	PREDICTED:_uncharacterized_protein_LOC106693211_[Microplitis_demolitor]
KWMTBOMO01930	494.866	-0.0408801	0.208934	-0.19566	0.844876	0.964666	PREDICTED:_kinesin-associated_protein_3_[Amyelois_transitella]
KWMTBOMO01931	164.356	-0.246325	0.281123	-0.876218	0.380911	0.758981	putative_kinesin-associated_protein_[Danaus_plexippus]
KWMTBOMO01932	1392.78	0.365956	0.26858	1.36256	0.173023	0.536973	PREDICTED:_UPF0184_protein_AAEL002161_[Papilio_polytes]
KWMTBOMO01933	1657.61	0.156296	0.252087	0.620007	0.535253	0.850038	hypothetical_protein_KGM_08437_[Danaus_plexippus]
KWMTBOMO01934	6.35093	1.54036	1.52528	1.00989	0.312549	0.706063	PREDICTED:_myb/SANT-like_DNA-binding_domain-containing_protein_3_[Plutella_xylostella]
KWMTBOMO01935	3.08238	0.745679	1.88625	0.395323	0.692604	NA	PREDICTED:_uncharacterized_protein_LOC101742266_[Bombyx_mori]
KWMTBOMO01936	764.451	0.325661	0.248282	1.31166	0.189635	0.561732	PREDICTED:_ras-related_protein_Rab-14_[Papilio_xuthus]
KWMTBOMO01937	1379.04	0.264639	0.405611	0.652445	0.514114	0.83884	PREDICTED:_carnitine_O-acetyltransferase-like_[Bombyx_mori]
KWMTBOMO01938	750.914	0.298378	0.245131	1.21722	0.223521	0.608527	WD40_protein_[Bombyx_mori]
KWMTBOMO01939	1929.86	0.162512	0.267749	0.606957	0.543879	0.852563	PREDICTED:_WD_repeat-containing_protein_55_homolog_[Amyelois_transitella]
KWMTBOMO01940	379.193	0.394346	0.255204	1.54522	0.122293	0.443705	PREDICTED:_protein-O-fucosyltransferase_1_isoform_X1_[Bombyx_mori]
KWMTBOMO01941	45845.5	-0.0991477	0.25748	-0.385069	0.700186	0.914984	ribosomal_protein_L35_[Bombyx_mori]
KWMTBOMO01942	14.2817	-0.353933	0.721709	-0.49041	0.623844	0.885755	PREDICTED:_uncharacterized_protein_LOC105842570_[Bombyx_mori]
KWMTBOMO01943	66.3637	0.00503447	0.405924	0.0124025	0.990104	0.998796	PREDICTED:_uncharacterized_protein_LOC105842077_[Bombyx_mori]
KWMTBOMO01944	227.488	0.267532	0.285871	0.935848	0.349352	0.736057	PREDICTED:_N-terminal_Xaa-Pro-Lys_N-methyltransferase_1-A-like_[Papilio_machaon]
KWMTBOMO01945	362.672	0.1715	0.289312	0.592788	0.553323	0.856889	PREDICTED:_transmembrane_protein_189_isoform_X1_[Papilio_xuthus]
KWMTBOMO01946	300.558	0.232173	0.307642	0.754687	0.450437	0.804323	Phosphatidylserine_synthase_1_[Operophtera_brumata]
KWMTBOMO01947	1384.27	-0.165219	0.332503	-0.496895	0.619263	0.884163	PREDICTED:_putative_leucine-rich_repeat-containing_protein_DDB_G0290503_[Bombyx_mori]
KWMTBOMO01948	3956.61	0.358933	0.298463	1.20261	0.229128	0.615587	PREDICTED:_chromodomain-helicase-DNA-binding_protein_7_isoform_X1_[Amyelois_transitella]
KWMTBOMO01949	3.81576	0.454119	1.96611	0.230973	0.817336	NA	PREDICTED:_uncharacterized_protein_LOC105842017_[Bombyx_mori]
KWMTBOMO01950	2444.53	0.0812769	0.196341	0.413958	0.678905	0.908946	timeless_[Bombyx_mori]
KWMTBOMO01951	152.871	0.402287	0.525464	0.765584	0.443924	0.800482	uncharacterized_protein_LOC106127624_precursor_[Papilio_xuthus]
KWMTBOMO01952	381.607	0.346436	0.228772	1.51433	0.129942	0.458866	PREDICTED:_actin-related_protein_2/3_complex_subunit_5_[Papilio_xuthus]
KWMTBOMO01953	478.107	0.00413137	0.238962	0.0172888	0.986206	0.998493	programmed_cell_death_protein_10_[Papilio_xuthus]
KWMTBOMO01954	30.9343	-0.760363	0.556581	-1.36613	0.171897	0.535372	putative_zinc_finger_protein_SLUG_[Operophtera_brumata]
KWMTBOMO01955	114.288	0.243466	0.291852	0.83421	0.404163	0.776377	PREDICTED:_EGF_domain-specific_O-linked_N-acetylglucosamine_transferase_[Amyelois_transitella]
KWMTBOMO01956	1700.62	0.512864	0.254304	2.01674	0.0437225	0.235588	PREDICTED:_transcription_factor_Dp-1_isoform_X1_[Amyelois_transitella]
KWMTBOMO01957	0	NA	NA	NA	NA	NA	Retrovirus-related_Pol_polyprotein_from_transposon_17.6_[Operophtera_brumata]
KWMTBOMO01958	479.241	-0.13149	0.35728	-0.36803	0.712851	0.921764	PREDICTED:_tRNA-dihydrouridine(20)_synthase_[NAD(P)+]-like_isoform_X2_[Bombyx_mori]
KWMTBOMO01959	0.192554	-0.450482	4.24699	-0.106071	0.915526	NA	endonuclease_and_reverse_transcriptase-like_protein_[Bombyx_mori]
KWMTBOMO01960	1007.88	1.88016	0.418981	4.48745	7.20794e-06	0.000227253	PREDICTED:_protein_brother-like_[Papilio_xuthus]
KWMTBOMO01961	1011.32	0.138571	0.25617	0.540932	0.588554	0.871713	putative_Aktip_protein_[Operophtera_brumata]
KWMTBOMO01962	586.207	0.0672043	0.299391	0.22447	0.822392	0.956721	PREDICTED:_UPF0598_protein_CG30010_[Bombyx_mori]
KWMTBOMO01963	15.184	-0.450491	1.95855	-0.230013	0.818082	0.956248	integrase_core_domain_protein_[Lasius_niger]
KWMTBOMO01964	168.375	0.587156	0.288006	2.03869	0.0414807	0.227496	hypothetical_protein_KGM_04498_[Danaus_plexippus]
KWMTBOMO01965	928.042	0.0583205	0.192531	0.302915	0.761955	0.936431	PREDICTED:_katanin_p80_WD40_repeat-containing_subunit_B1_isoform_X1_[Amyelois_transitella]
KWMTBOMO01966	707.038	-0.0147099	0.323761	-0.0454344	0.963761	0.992358	PREDICTED:_nucleolar_protein_10_[Bombyx_mori]
KWMTBOMO01967	61.3802	-1.245	0.40186	-3.09808	0.00194777	0.0226154	PREDICTED:_uncharacterized_protein_LOC105841846_[Bombyx_mori]
KWMTBOMO01968	113.538	-0.294883	0.311635	-0.946247	0.344023	0.732134	PREDICTED:_sodium_leak_channel_non-selective_protein_isoform_X1_[Papilio_xuthus]
KWMTBOMO01969	111.249	0.337031	0.317856	1.06033	0.288995	0.682051	PREDICTED:_WD_repeat-containing_protein_35-like_[Bombyx_mori]
KWMTBOMO01970	54.5669	0.509024	0.401224	1.26868	0.204556	0.583579	putative_WD_repeat_domain_35_[Danaus_plexippus]
KWMTBOMO01971	1456.18	0.132616	0.249177	0.532215	0.594577	0.873885	PREDICTED:_selT-like_protein_[Plutella_xylostella]
KWMTBOMO01972	661.438	0.131889	0.309127	0.426648	0.669636	0.905381	thioredoxin_family_Trp26_[Bombyx_mori]
KWMTBOMO01973	33303.4	-1.00432	0.209971	-4.78313	1.7259e-06	7.0739e-05	PREDICTED:_collagen_alpha-2(IV)_chain_[Bombyx_mori]
KWMTBOMO01974	0	NA	NA	NA	NA	NA	endonuclease-reverse_transcriptase_[Danaus_plexippus]
KWMTBOMO01975	52013.7	-1.06329	0.219086	-4.85331	1.21417e-06	5.13037e-05	PREDICTED:_collagen_alpha-1(IV)_chain_[Papilio_xuthus]
KWMTBOMO01976	551.464	0.198584	0.213016	0.932248	0.351209	0.737442	PREDICTED:_transmembrane_protein_164_[Amyelois_transitella]
KWMTBOMO01977	266.911	-0.0991224	0.28319	-0.350021	0.726323	0.925585	PREDICTED:_F-box/SPRY_domain-containing_protein_1_[Papilio_machaon]
KWMTBOMO01978	357.412	0.204884	0.28204	0.726438	0.46757	0.813665	Integrator_complex_subunit_10_[Operophtera_brumata]
KWMTBOMO01979	826.193	-0.00936565	0.222172	-0.0421549	0.966375	0.992443	PREDICTED:_transcription_initiation_factor_TFIID_subunit_5_[Amyelois_transitella]
KWMTBOMO01980	18.2631	1.45653	0.618956	2.35319	0.0186129	0.131229	hypothetical_protein_KGM_03031_[Danaus_plexippus]
KWMTBOMO01981	615.987	-0.320318	0.212981	-1.50397	0.132589	0.463419	PREDICTED:_homocysteine_S-methyltransferase_1-like_[Bombyx_mori]
KWMTBOMO01982	833.524	0.193891	0.225813	0.858637	0.390541	0.76564	PREDICTED:_rho_guanine_nucleotide_exchange_factor_7_[Papilio_xuthus]
KWMTBOMO01983	198.061	0.284506	0.267158	1.06494	0.286905	0.679084	PREDICTED:_ankyrin-2_isoform_X1_[Bombyx_mori]
KWMTBOMO01984	1241.19	0.250446	0.219393	1.14154	0.253646	0.644785	PREDICTED:_uncharacterized_protein_LOC106127619_isoform_X1_[Papilio_xuthus]
KWMTBOMO01985	0	NA	NA	NA	NA	NA	hypothetical_protein_TcasGA2_TC031778_[Tribolium_castaneum]
KWMTBOMO01986	48.3847	0.736333	0.74681	0.985971	0.324147	0.717334	neuropeptide_receptor_A31_[Bombyx_mori]
KWMTBOMO01987	0	NA	NA	NA	NA	NA	PREDICTED:_mucin-2-like_[Amyelois_transitella]
KWMTBOMO01988	282.438	0.682124	0.618191	1.10342	0.269845	0.662678	buffy_[Bombyx_mori]
KWMTBOMO01989	1296.08	0.0691955	0.196449	0.352232	0.724665	0.925585	PREDICTED:_cullin-3-A_[Bombyx_mori]
KWMTBOMO01990	318.894	0.328735	0.301128	1.09168	0.274975	0.666094	PREDICTED:_tectonic-1_[Bombyx_mori]
KWMTBOMO01991	689.773	0.310824	0.202062	1.53826	0.123985	0.448125	PREDICTED:_serine-protein_kinase_ATM_isoform_X1_[Amyelois_transitella]
KWMTBOMO01992	0	NA	NA	NA	NA	NA	PREDICTED:_pyruvate_kinase-like_[Bombyx_mori]
KWMTBOMO01993	602.845	-0.428322	0.457427	-0.936371	0.349082	0.736057	PREDICTED:_v-src_sarcoma_(Schmidt-Ruppin_A-2)_viral_oncogene_homolog_isoform_X4_[Bombyx_mori]
KWMTBOMO01994	316.919	-0.680339	0.464208	-1.46559	0.14276	0.48491	PREDICTED:_v-src_sarcoma_(Schmidt-Ruppin_A-2)_viral_oncogene_homolog_isoform_X6_[Bombyx_mori]
[truncated: 14,886 more rows]

## Sheet: QTL normalised counts
Gene	SampleName	Normalised
1.wnt9	a_S10_Bmand.txt	3120.61
2.wnt1	a_S10_Bmand.txt	269.827
4.wnt6	a_S10_Bmand.txt	557.251
5.wnt10_exonGutin	a_S10_Bmand.txt	211.169
5.wnt10_ExonPublished	a_S10_Bmand.txt	173.041
6.ninaC	a_S10_Bmand.txt	536.721
7.lolal	a_S10_Bmand.txt	305.022
8.Lip3-like_Exon4	a_S10_Bmand.txt	334.351
8.Lip3-like_Exon5	a_S10_Bmand.txt	1102.77
10.Int-B2	a_S10_Bmand.txt	117.316
11.IntBpat3-like	a_S10_Bmand.txt	747.89
12.IntBpat3-likePartial	a_S10_Bmand.txt	1099.84
15.STPK26-like	a_S10_Bmand.txt	82.1212
9.Girdin-like	a_S10_Bmand.txt	375.411
14.Teneurin-2	a_S10_Bmand.txt	504.459
3.ZincMetalloproteinase	a_S10_Bmand.txt	64.5238
1.wnt9	a_S10_Bmori.txt	1153.18
2.wnt1	a_S10_Bmori.txt	201.919
4.wnt6	a_S10_Bmori.txt	365.699
5.wnt10_exonGutin	a_S10_Bmori.txt	289.418
5.wnt10_ExonPublished	a_S10_Bmori.txt	222.111
6.ninaC	a_S10_Bmori.txt	524.99
7.lolal	a_S10_Bmori.txt	439.736
8.Lip3-like_Exon4	a_S10_Bmori.txt	358.968
8.Lip3-like_Exon5	a_S10_Bmori.txt	1260.87
10.Int-B2	a_S10_Bmori.txt	71.7936
11.IntBpat3-like	a_S10_Bmori.txt	204.163
12.IntBpat3-likePartial	a_S10_Bmori.txt	821.139
15.STPK26-like	a_S10_Bmori.txt	49.3581
9.Girdin-like	a_S10_Bmori.txt	161.536
14.Teneurin-2	a_S10_Bmori.txt	632.681
3.ZincMetalloproteinase	a_S10_Bmori.txt	26.9226
1.wnt9	a_S11_Bmand.txt	528.351
2.wnt1	a_S11_Bmand.txt	928.695
4.wnt6	a_S11_Bmand.txt	1276.79
5.wnt10_exonGutin	a_S11_Bmand.txt	178.294
5.wnt10_ExonPublished	a_S11_Bmand.txt	488.512
6.ninaC	a_S11_Bmand.txt	1676.48
7.lolal	a_S11_Bmand.txt	333.076
8.Lip3-like_Exon4	a_S11_Bmand.txt	348.751
8.Lip3-like_Exon5	a_S11_Bmand.txt	594.313
10.Int-B2	a_S11_Bmand.txt	969.84
11.IntBpat3-like	a_S11_Bmand.txt	431.04
12.IntBpat3-likePartial	a_S11_Bmand.txt	1048.21
15.STPK26-like	a_S11_Bmand.txt	99.2698
9.Girdin-like	a_S11_Bmand.txt	1304.22
14.Teneurin-2	a_S11_Bmand.txt	801.996
3.ZincMetalloproteinase	a_S11_Bmand.txt	246.868
1.wnt9	a_S11_Bmori.txt	601.739
2.wnt1	a_S11_Bmori.txt	339.113
4.wnt6	a_S11_Bmori.txt	365.511
5.wnt10_exonGutin	a_S11_Bmori.txt	115.068
5.wnt10_ExonPublished	a_S11_Bmori.txt	636.936
6.ninaC	a_S11_Bmori.txt	1534.47
7.lolal	a_S11_Bmori.txt	445.381
8.Lip3-like_Exon4	a_S11_Bmori.txt	349.943
8.Lip3-like_Exon5	a_S11_Bmori.txt	559.773
10.Int-B2	a_S11_Bmori.txt	1292.15
11.IntBpat3-like	a_S11_Bmori.txt	444.705
12.IntBpat3-likePartial	a_S11_Bmori.txt	1047.12
15.STPK26-like	a_S11_Bmori.txt	74.4559
9.Girdin-like	a_S11_Bmori.txt	1351.04
14.Teneurin-2	a_S11_Bmori.txt	490.055
3.ZincMetalloproteinase	a_S11_Bmori.txt	205.092
1.wnt9	a_S12_Bmand.txt	699.181
2.wnt1	a_S12_Bmand.txt	725.768
4.wnt6	a_S12_Bmand.txt	954.868
5.wnt10_exonGutin	a_S12_Bmand.txt	648.835
5.wnt10_ExonPublished	a_S12_Bmand.txt	636.39
6.ninaC	a_S12_Bmand.txt	2211.24
7.lolal	a_S12_Bmand.txt	359.207
8.Lip3-like_Exon4	a_S12_Bmand.txt	496.667
8.Lip3-like_Exon5	a_S12_Bmand.txt	613.197
10.Int-B2	a_S12_Bmand.txt	653.361
11.IntBpat3-like	a_S12_Bmand.txt	504.587
12.IntBpat3-likePartial	a_S12_Bmand.txt	1122.88
15.STPK26-like	a_S12_Bmand.txt	310.558
9.Girdin-like	a_S12_Bmand.txt	1111.56
14.Teneurin-2	a_S12_Bmand.txt	442.362
3.ZincMetalloproteinase	a_S12_Bmand.txt	556.064
1.wnt9	a_S12_Bmori.txt	802.129
2.wnt1	a_S12_Bmori.txt	474.98
4.wnt6	a_S12_Bmori.txt	453.633
5.wnt10_exonGutin	a_S12_Bmori.txt	424.28
5.wnt10_ExonPublished	a_S12_Bmori.txt	421.078
6.ninaC	a_S12_Bmori.txt	1867.37
7.lolal	a_S12_Bmori.txt	371.979
8.Lip3-like_Exon4	a_S12_Bmori.txt	451.498
8.Lip3-like_Exon5	a_S12_Bmori.txt	584.919
10.Int-B2	a_S12_Bmori.txt	906.732
11.IntBpat3-like	a_S12_Bmori.txt	451.498
12.IntBpat3-likePartial	a_S12_Bmori.txt	938.753
15.STPK26-like	a_S12_Bmori.txt	296.195
9.Girdin-like	a_S12_Bmori.txt	1170.91
14.Teneurin-2	a_S12_Bmori.txt	361.839
3.ZincMetalloproteinase	a_S12_Bmori.txt	541.157
1.wnt9	a_S13_Bmand.txt	577.783
2.wnt1	a_S13_Bmand.txt	931.399
4.wnt6	a_S13_Bmand.txt	727.754
5.wnt10_exonGutin	a_S13_Bmand.txt	963.762
5.wnt10_ExonPublished	a_S13_Bmand.txt	464.91
6.ninaC	a_S13_Bmand.txt	1170.56
7.lolal	a_S13_Bmand.txt	474.382
8.Lip3-like_Exon4	a_S13_Bmand.txt	589.623
8.Lip3-like_Exon5	a_S13_Bmand.txt	776.692
10.Int-B2	a_S13_Bmand.txt	449.124
11.IntBpat3-like	a_S13_Bmand.txt	519.374
12.IntBpat3-likePartial	a_S13_Bmand.txt	971.655
15.STPK26-like	a_S13_Bmand.txt	401.765
9.Girdin-like	a_S13_Bmand.txt	1185.56
14.Teneurin-2	a_S13_Bmand.txt	809.844
3.ZincMetalloproteinase	a_S13_Bmand.txt	485.433
1.wnt9	a_S13_Bmori.txt	537.289
2.wnt1	a_S13_Bmori.txt	782.153
4.wnt6	a_S13_Bmori.txt	637.548
5.wnt10_exonGutin	a_S13_Bmori.txt	656.829
5.wnt10_ExonPublished	a_S13_Bmori.txt	442.171
6.ninaC	a_S13_Bmori.txt	988.457
7.lolal	a_S13_Bmori.txt	473.02
8.Lip3-like_Exon4	a_S13_Bmori.txt	521.221
8.Lip3-like_Exon5	a_S13_Bmori.txt	644.618
10.Int-B2	a_S13_Bmori.txt	406.18
11.IntBpat3-like	a_S13_Bmori.txt	477.518
12.IntBpat3-likePartial	a_S13_Bmori.txt	696.033
15.STPK26-like	a_S13_Bmori.txt	332.913
9.Girdin-like	a_S13_Bmori.txt	1188.98
14.Teneurin-2	a_S13_Bmori.txt	699.246
3.ZincMetalloproteinase	a_S13_Bmori.txt	408.108
1.wnt9	a_S14_Bmand.txt	822.782
2.wnt1	a_S14_Bmand.txt	824.826
4.wnt6	a_S14_Bmand.txt	762.479
5.wnt10_exonGutin	a_S14_Bmand.txt	734.883
5.wnt10_ExonPublished	a_S14_Bmand.txt	372.041
6.ninaC	a_S14_Bmand.txt	1626.14
7.lolal	a_S14_Bmand.txt	297.428
8.Lip3-like_Exon4	a_S14_Bmand.txt	770.656
8.Lip3-like_Exon5	a_S14_Bmand.txt	1292.94
10.Int-B2	a_S14_Bmand.txt	40.8836
11.IntBpat3-like	a_S14_Bmand.txt	214.639
12.IntBpat3-likePartial	a_S14_Bmand.txt	956.676
15.STPK26-like	a_S14_Bmand.txt	285.163
9.Girdin-like	a_S14_Bmand.txt	1784.57
14.Teneurin-2	a_S14_Bmand.txt	453.808
3.ZincMetalloproteinase	a_S14_Bmand.txt	1139.63
1.wnt9	a_S14_Bmori.txt	763.971
2.wnt1	a_S14_Bmori.txt	925.717
4.wnt6	a_S14_Bmori.txt	750.746
5.wnt10_exonGutin	a_S14_Bmori.txt	800.593
5.wnt10_ExonPublished	a_S14_Bmori.txt	637.829
6.ninaC	a_S14_Bmori.txt	1571.68
7.lolal	a_S14_Bmori.txt	306.199
8.Lip3-like_Exon4	a_S14_Bmori.txt	888.078
8.Lip3-like_Exon5	a_S14_Bmori.txt	1114.93
10.Int-B2	a_S14_Bmori.txt	63.0708
11.IntBpat3-like	a_S14_Bmori.txt	305.181
12.IntBpat3-likePartial	a_S14_Bmori.txt	945.045
15.STPK26-like	a_S14_Bmori.txt	188.195
9.Girdin-like	a_S14_Bmori.txt	1659.17
14.Teneurin-2	a_S14_Bmori.txt	466.928
3.ZincMetalloproteinase	a_S14_Bmori.txt	856.543
1.wnt9	a_S15_Bmand.txt	791.564
2.wnt1	a_S15_Bmand.txt	484.317
4.wnt6	a_S15_Bmand.txt	980.531
5.wnt10_exonGutin	a_S15_Bmand.txt	156.073
5.wnt10_ExonPublished	a_S15_Bmand.txt	156.073
6.ninaC	a_S15_Bmand.txt	1048.42
7.lolal	a_S15_Bmand.txt	402.431
8.Lip3-like_Exon4	a_S15_Bmand.txt	333.143
8.Lip3-like_Exon5	a_S15_Bmand.txt	445.823
10.Int-B2	a_S15_Bmand.txt	74.8871
11.IntBpat3-like	a_S15_Bmand.txt	313.546
12.IntBpat3-likePartial	a_S15_Bmand.txt	1192.59
15.STPK26-like	a_S15_Bmand.txt	111.281
9.Girdin-like	a_S15_Bmand.txt	972.833
14.Teneurin-2	a_S15_Bmand.txt	345.74
3.ZincMetalloproteinase	a_S15_Bmand.txt	240.059
1.wnt9	a_S15_Bmori.txt	694.245
2.wnt1	a_S15_Bmori.txt	272.883
4.wnt6	a_S15_Bmori.txt	283.316
5.wnt10_exonGutin	a_S15_Bmori.txt	213.49
5.wnt10_ExonPublished	a_S15_Bmori.txt	235.161
6.ninaC	a_S15_Bmori.txt	924.59
7.lolal	a_S15_Bmori.txt	466.308
8.Lip3-like_Exon4	a_S15_Bmori.txt	306.592
8.Lip3-like_Exon5	a_S15_Bmori.txt	588.303
10.Int-B2	a_S15_Bmori.txt	74.6414
11.IntBpat3-like	a_S15_Bmori.txt	347.524
12.IntBpat3-likePartial	a_S15_Bmori.txt	1130.86
15.STPK26-like	a_S15_Bmori.txt	138.046
9.Girdin-like	a_S15_Bmori.txt	1109.19
14.Teneurin-2	a_S15_Bmori.txt	371.602
3.ZincMetalloproteinase	a_S15_Bmori.txt	178.979
1.wnt9	a_S16_Bmand.txt	19.3181
2.wnt1	a_S16_Bmand.txt	1625.14
4.wnt6	a_S16_Bmand.txt	980.395
5.wnt10_exonGutin	a_S16_Bmand.txt	676.134
5.wnt10_ExonPublished	a_S16_Bmand.txt	0
6.ninaC	a_S16_Bmand.txt	1446.44
7.lolal	a_S16_Bmand.txt	796.873
8.Lip3-like_Exon4	a_S16_Bmand.txt	970.736
8.Lip3-like_Exon5	a_S16_Bmand.txt	1528.55
10.Int-B2	a_S16_Bmand.txt	55.5396
11.IntBpat3-like	a_S16_Bmand.txt	456.391
12.IntBpat3-likePartial	a_S16_Bmand.txt	758.237
15.STPK26-like	a_S16_Bmand.txt	135.227
9.Girdin-like	a_S16_Bmand.txt	1511.64
14.Teneurin-2	a_S16_Bmand.txt	205.255
3.ZincMetalloproteinase	a_S16_Bmand.txt	821.02
1.wnt9	a_S16_Bmori.txt	28.7972
2.wnt1	a_S16_Bmori.txt	1409.01
4.wnt6	a_S16_Bmori.txt	660.279
5.wnt10_exonGutin	a_S16_Bmori.txt	374.364
5.wnt10_ExonPublished	a_S16_Bmori.txt	0
6.ninaC	a_S16_Bmori.txt	1789.54
7.lolal	a_S16_Bmori.txt	845.405
8.Lip3-like_Exon4	a_S16_Bmori.txt	1016.13
8.Lip3-like_Exon5	a_S16_Bmori.txt	1273.25
10.Int-B2	a_S16_Bmori.txt	43.1959
11.IntBpat3-like	a_S16_Bmori.txt	228.321
12.IntBpat3-likePartial	a_S16_Bmori.txt	506.009
15.STPK26-like	a_S16_Bmori.txt	209.808
9.Girdin-like	a_S16_Bmori.txt	1221.83
14.Teneurin-2	a_S16_Bmori.txt	403.161
3.ZincMetalloproteinase	a_S16_Bmori.txt	495.724
1.wnt9	a_S1_Bmand.txt	372.487
2.wnt1	a_S1_Bmand.txt	804.291
4.wnt6	a_S1_Bmand.txt	1081.74
5.wnt10_exonGutin	a_S1_Bmand.txt	857.23
5.wnt10_ExonPublished	a_S1_Bmand.txt	41.4583
6.ninaC	a_S1_Bmand.txt	1076
7.lolal	a_S1_Bmand.txt	463.057
8.Lip3-like_Exon4	a_S1_Bmand.txt	598.913
8.Lip3-like_Exon5	a_S1_Bmand.txt	637.182
10.Int-B2	a_S1_Bmand.txt	255.766
11.IntBpat3-like	a_S1_Bmand.txt	761.557
12.IntBpat3-likePartial	a_S1_Bmand.txt	1431.27
15.STPK26-like	a_S1_Bmand.txt	337.407
9.Girdin-like	a_S1_Bmand.txt	1149.99
14.Teneurin-2	a_S1_Bmand.txt	471.349
3.ZincMetalloproteinase	a_S1_Bmand.txt	697.137
1.wnt9	a_S1_Bmori.txt	693.003
2.wnt1	a_S1_Bmori.txt	721.553
4.wnt6	a_S1_Bmori.txt	612.542
5.wnt10_exonGutin	a_S1_Bmori.txt	637.199
5.wnt10_ExonPublished	a_S1_Bmori.txt	228.405
6.ninaC	a_S1_Bmori.txt	1249.74
7.lolal	a_S1_Bmori.txt	444.482
8.Lip3-like_Exon4	a_S1_Bmori.txt	609.297
8.Lip3-like_Exon5	a_S1_Bmori.txt	599.564
10.Int-B2	a_S1_Bmori.txt	400.358
11.IntBpat3-like	a_S1_Bmori.txt	659.261
12.IntBpat3-likePartial	a_S1_Bmori.txt	1064.81
15.STPK26-like	a_S1_Bmori.txt	352.99
9.Girdin-like	a_S1_Bmori.txt	1265.31
14.Teneurin-2	a_S1_Bmori.txt	628.115
3.ZincMetalloproteinase	a_S1_Bmori.txt	681.323
1.wnt9	a_S2_Bmand.txt	734.411
2.wnt1	a_S2_Bmand.txt	575.339
4.wnt6	a_S2_Bmand.txt	494.889
5.wnt10_exonGutin	a_S2_Bmand.txt	716.736
5.wnt10_ExonPublished	a_S2_Bmand.txt	451.008
6.ninaC	a_S2_Bmand.txt	956.867
7.lolal	a_S2_Bmand.txt	472.339
8.Lip3-like_Exon4	a_S2_Bmand.txt	449.179
8.Lip3-like_Exon5	a_S2_Bmand.txt	737.458
10.Int-B2	a_S2_Bmand.txt	282.184
11.IntBpat3-like	a_S2_Bmand.txt	505.86
12.IntBpat3-likePartial	a_S2_Bmand.txt	1069.01
15.STPK26-like	a_S2_Bmand.txt	348.617
9.Girdin-like	a_S2_Bmand.txt	818.518
14.Teneurin-2	a_S2_Bmand.txt	249.883
3.ZincMetalloproteinase	a_S2_Bmand.txt	94.4678
1.wnt9	a_S2_Bmori.txt	603.623
2.wnt1	a_S2_Bmori.txt	756.263
4.wnt6	a_S2_Bmori.txt	694.59
5.wnt10_exonGutin	a_S2_Bmori.txt	659.899
5.wnt10_ExonPublished	a_S2_Bmori.txt	715.405
6.ninaC	a_S2_Bmori.txt	1265.06
7.lolal	a_S2_Bmori.txt	691.506
8.Lip3-like_Exon4	a_S2_Bmori.txt	658.357
8.Lip3-like_Exon5	a_S2_Bmori.txt	945.136
10.Int-B2	a_S2_Bmori.txt	430.939
11.IntBpat3-like	a_S2_Bmori.txt	930.489
12.IntBpat3-likePartial	a_S2_Bmori.txt	1043.04
15.STPK26-like	a_S2_Bmori.txt	454.066
9.Girdin-like	a_S2_Bmori.txt	880.379
14.Teneurin-2	a_S2_Bmori.txt	531.928
3.ZincMetalloproteinase	a_S2_Bmori.txt	107.157
1.wnt9	a_S3_Bmand.txt	626.083
2.wnt1	a_S3_Bmand.txt	300.375
4.wnt6	a_S3_Bmand.txt	636.94
5.wnt10_exonGutin	a_S3_Bmand.txt	109.172
5.wnt10_ExonPublished	a_S3_Bmand.txt	317.264
6.ninaC	a_S3_Bmand.txt	2627.98
7.lolal	a_S3_Bmand.txt	262.979
8.Lip3-like_Exon4	a_S3_Bmand.txt	207.488
8.Lip3-like_Exon5	a_S3_Bmand.txt	455.388
10.Int-B2	a_S3_Bmand.txt	506.054
11.IntBpat3-like	a_S3_Bmand.txt	521.133
12.IntBpat3-likePartial	a_S3_Bmand.txt	1253.98
15.STPK26-like	a_S3_Bmand.txt	65.7447
9.Girdin-like	a_S3_Bmand.txt	916.204
14.Teneurin-2	a_S3_Bmand.txt	274.439
3.ZincMetalloproteinase	a_S3_Bmand.txt	39.8087
1.wnt9	a_S3_Bmori.txt	915.945
2.wnt1	a_S3_Bmori.txt	77.2086
4.wnt6	a_S3_Bmori.txt	131.981
5.wnt10_exonGutin	a_S3_Bmori.txt	250.763
5.wnt10_ExonPublished	a_S3_Bmori.txt	446.754
6.ninaC	a_S3_Bmori.txt	2474.64
7.lolal	a_S3_Bmori.txt	337.87
8.Lip3-like_Exon4	a_S3_Bmori.txt	240.205
8.Lip3-like_Exon5	a_S3_Bmori.txt	746.35
10.Int-B2	a_S3_Bmori.txt	630.867
11.IntBpat3-like	a_S3_Bmori.txt	541.12
12.IntBpat3-likePartial	a_S3_Bmori.txt	1038.69
15.STPK26-like	a_S3_Bmori.txt	62.6908
9.Girdin-like	a_S3_Bmori.txt	1239.3
14.Teneurin-2	a_S3_Bmori.txt	524.623
3.ZincMetalloproteinase	a_S3_Bmori.txt	12.5382
1.wnt9	a_S4_Bmand.txt	1084.43
2.wnt1	a_S4_Bmand.txt	248.298
4.wnt6	a_S4_Bmand.txt	312.971
5.wnt10_exonGutin	a_S4_Bmand.txt	286.409
5.wnt10_ExonPublished	a_S4_Bmand.txt	114.333
6.ninaC	a_S4_Bmand.txt	1031.3
7.lolal	a_S4_Bmand.txt	472.344
8.Lip3-like_Exon4	a_S4_Bmand.txt	567.044
8.Lip3-like_Exon5	a_S4_Bmand.txt	959.702
10.Int-B2	a_S4_Bmand.txt	41.5755
11.IntBpat3-like	a_S4_Bmand.txt	423.839
12.IntBpat3-likePartial	a_S4_Bmand.txt	766.837
15.STPK26-like	a_S4_Bmand.txt	51.9694
9.Girdin-like	a_S4_Bmand.txt	1190.68
14.Teneurin-2	a_S4_Bmand.txt	142.05
3.ZincMetalloproteinase	a_S4_Bmand.txt	123.572
1.wnt9	a_S4_Bmori.txt	820.379
2.wnt1	a_S4_Bmori.txt	305.013
4.wnt6	a_S4_Bmori.txt	270.455
5.wnt10_exonGutin	a_S4_Bmori.txt	226.881
5.wnt10_ExonPublished	a_S4_Bmori.txt	380.139
6.ninaC	a_S4_Bmori.txt	1699.36
7.lolal	a_S4_Bmori.txt	527.387
8.Lip3-like_Exon4	a_S4_Bmori.txt	949.596
8.Lip3-like_Exon5	a_S4_Bmori.txt	1649.77
10.Int-B2	a_S4_Bmori.txt	75.1263
11.IntBpat3-like	a_S4_Bmori.txt	664.117
12.IntBpat3-likePartial	a_S4_Bmori.txt	821.882
15.STPK26-like	a_S4_Bmori.txt	67.6137
9.Girdin-like	a_S4_Bmori.txt	1230.57
14.Teneurin-2	a_S4_Bmori.txt	271.957
3.ZincMetalloproteinase	a_S4_Bmori.txt	120.202
1.wnt9	a_S5_Bmand.txt	748.112
2.wnt1	a_S5_Bmand.txt	583.222
4.wnt6	a_S5_Bmand.txt	723.073
5.wnt10_exonGutin	a_S5_Bmand.txt	556.351
5.wnt10_ExonPublished	a_S5_Bmand.txt	104.43
6.ninaC	a_S5_Bmand.txt	1030.26
7.lolal	a_S5_Bmand.txt	412.835
8.Lip3-like_Exon4	a_S5_Bmand.txt	508.105
8.Lip3-like_Exon5	a_S5_Bmand.txt	607.039
10.Int-B2	a_S5_Bmand.txt	416.5
11.IntBpat3-like	a_S5_Bmand.txt	697.423
12.IntBpat3-likePartial	a_S5_Bmand.txt	1295.91
15.STPK26-like	a_S5_Bmand.txt	87.3306
9.Girdin-like	a_S5_Bmand.txt	842.16
14.Teneurin-2	a_S5_Bmand.txt	309.627
3.ZincMetalloproteinase	a_S5_Bmand.txt	106.262
1.wnt9	a_S5_Bmori.txt	654.951
2.wnt1	a_S5_Bmori.txt	360.42
4.wnt6	a_S5_Bmori.txt	475.867
5.wnt10_exonGutin	a_S5_Bmori.txt	343.526
5.wnt10_ExonPublished	a_S5_Bmori.txt	319.31
6.ninaC	a_S5_Bmori.txt	1008.05
7.lolal	a_S5_Bmori.txt	492.762
8.Lip3-like_Exon4	a_S5_Bmori.txt	486.004
8.Lip3-like_Exon5	a_S5_Bmori.txt	665.651
10.Int-B2	a_S5_Bmori.txt	509.657
11.IntBpat3-like	a_S5_Bmori.txt	582.867
12.IntBpat3-likePartial	a_S5_Bmori.txt	884.156
15.STPK26-like	a_S5_Bmori.txt	61.3841
9.Girdin-like	a_S5_Bmori.txt	871.204
14.Teneurin-2	a_S5_Bmori.txt	545.136
3.ZincMetalloproteinase	a_S5_Bmori.txt	91.7946
1.wnt9	a_S6_Bmand.txt	561.569
2.wnt1	a_S6_Bmand.txt	316.263
4.wnt6	a_S6_Bmand.txt	321.669
5.wnt10_exonGutin	a_S6_Bmand.txt	493.991
5.wnt10_ExonPublished	a_S6_Bmand.txt	594.006
6.ninaC	a_S6_Bmand.txt	2685.53
7.lolal	a_S6_Bmand.txt	541.296
8.Lip3-like_Exon4	a_S6_Bmand.txt	385.192
8.Lip3-like_Exon5	a_S6_Bmand.txt	318.966
10.Int-B2	a_S6_Bmand.txt	166.241
11.IntBpat3-like	a_S6_Bmand.txt	504.804
12.IntBpat3-likePartial	a_S6_Bmand.txt	483.855
15.STPK26-like	a_S6_Bmand.txt	221.654
9.Girdin-like	a_S6_Bmand.txt	1094.76
14.Teneurin-2	a_S6_Bmand.txt	265.58
3.ZincMetalloproteinase	a_S6_Bmand.txt	31.7614
1.wnt9	a_S6_Bmori.txt	478.083
2.wnt1	a_S6_Bmori.txt	353.338
4.wnt6	a_S6_Bmori.txt	315.978
5.wnt10_exonGutin	a_S6_Bmori.txt	415.394
5.wnt10_ExonPublished	a_S6_Bmori.txt	364.736
6.ninaC	a_S6_Bmori.txt	2171.95
7.lolal	a_S6_Bmori.txt	511.644
8.Lip3-like_Exon4	a_S6_Bmori.txt	291.916
8.Lip3-like_Exon5	a_S6_Bmori.txt	265.953
10.Int-B2	a_S6_Bmori.txt	224.794
11.IntBpat3-like	a_S6_Bmori.txt	478.083
12.IntBpat3-likePartial	a_S6_Bmori.txt	448.322
15.STPK26-like	a_S6_Bmori.txt	186.801
9.Girdin-like	a_S6_Bmori.txt	1114.47
14.Teneurin-2	a_S6_Bmori.txt	311.546
3.ZincMetalloproteinase	a_S6_Bmori.txt	54.4571
1.wnt9	a_S7_Bmand.txt	479.117
2.wnt1	a_S7_Bmand.txt	1090.72
4.wnt6	a_S7_Bmand.txt	1317.19
5.wnt10_exonGutin	a_S7_Bmand.txt	502.225
5.wnt10_ExonPublished	a_S7_Bmand.txt	102.448
6.ninaC	a_S7_Bmand.txt	522.253
7.lolal	a_S7_Bmand.txt	583.875
8.Lip3-like_Exon4	a_S7_Bmand.txt	137.881
8.Lip3-like_Exon5	a_S7_Bmand.txt	573.862
10.Int-B2	a_S7_Bmand.txt	790.312
11.IntBpat3-like	a_S7_Bmand.txt	826.515
12.IntBpat3-likePartial	a_S7_Bmand.txt	1304.86
15.STPK26-like	a_S7_Bmand.txt	67.0147
9.Girdin-like	a_S7_Bmand.txt	513.78
14.Teneurin-2	a_S7_Bmand.txt	425.197
3.ZincMetalloproteinase	a_S7_Bmand.txt	103.988
1.wnt9	a_S7_Bmori.txt	810.795
2.wnt1	a_S7_Bmori.txt	632.343
4.wnt6	a_S7_Bmori.txt	636.998
5.wnt10_exonGutin	a_S7_Bmori.txt	196.298
5.wnt10_ExonPublished	a_S7_Bmori.txt	145.866
6.ninaC	a_S7_Bmori.txt	675.792
7.lolal	a_S7_Bmori.txt	682.775
8.Lip3-like_Exon4	a_S7_Bmori.txt	107.847
8.Lip3-like_Exon5	a_S7_Bmori.txt	484.15
10.Int-B2	a_S7_Bmori.txt	996.231
11.IntBpat3-like	a_S7_Bmori.txt	731.656
12.IntBpat3-likePartial	a_S7_Bmori.txt	968.299
15.STPK26-like	a_S7_Bmori.txt	121.037
9.Girdin-like	a_S7_Bmori.txt	374.75
14.Teneurin-2	a_S7_Bmori.txt	439.924
3.ZincMetalloproteinase	a_S7_Bmori.txt	27.1558
1.wnt9	a_S8_Bmand.txt	625.633
2.wnt1	a_S8_Bmand.txt	700.301
4.wnt6	a_S8_Bmand.txt	445.749
5.wnt10_exonGutin	a_S8_Bmand.txt	541.348
5.wnt10_ExonPublished	a_S8_Bmand.txt	0
6.ninaC	a_S8_Bmand.txt	2431.82
7.lolal	a_S8_Bmand.txt	442.355
8.Lip3-like_Exon4	a_S8_Bmand.txt	482.518
8.Lip3-like_Exon5	a_S8_Bmand.txt	718.969
10.Int-B2	a_S8_Bmand.txt	158.388
11.IntBpat3-like	a_S8_Bmand.txt	461.588
12.IntBpat3-likePartial	a_S8_Bmand.txt	1084.96
15.STPK26-like	a_S8_Bmand.txt	56.0015
9.Girdin-like	a_S8_Bmand.txt	1184.52
14.Teneurin-2	a_S8_Bmand.txt	395.97
3.ZincMetalloproteinase	a_S8_Bmand.txt	140.852
1.wnt9	a_S8_Bmori.txt	601.256
2.wnt1	a_S8_Bmori.txt	695.136
4.wnt6	a_S8_Bmori.txt	445.668
5.wnt10_exonGutin	a_S8_Bmori.txt	619.716
5.wnt10_ExonPublished	a_S8_Bmori.txt	1.58225
6.ninaC	a_S8_Bmori.txt	1991.53
7.lolal	a_S8_Bmori.txt	457.271
8.Lip3-like_Exon4	a_S8_Bmori.txt	458.326
8.Lip3-like_Exon5	a_S8_Bmori.txt	617.079
10.Int-B2	a_S8_Bmori.txt	136.074
11.IntBpat3-like	a_S8_Bmori.txt	430.9
12.IntBpat3-likePartial	a_S8_Bmori.txt	921.399
15.STPK26-like	a_S8_Bmori.txt	80.1675
9.Girdin-like	a_S8_Bmori.txt	1158.74
14.Teneurin-2	a_S8_Bmori.txt	477.313
3.ZincMetalloproteinase	a_S8_Bmori.txt	151.896
1.wnt9	a_S9_Bmand.txt	769.894
2.wnt1	a_S9_Bmand.txt	557.354
4.wnt6	a_S9_Bmand.txt	969.591
5.wnt10_exonGutin	a_S9_Bmand.txt	421.226
5.wnt10_ExonPublished	a_S9_Bmand.txt	224.098
6.ninaC	a_S9_Bmand.txt	2536.99
7.lolal	a_S9_Bmand.txt	269.688
8.Lip3-like_Exon4	a_S9_Bmand.txt	459.111
8.Lip3-like_Exon5	a_S9_Bmand.txt	760.262
10.Int-B2	a_S9_Bmand.txt	362.152
11.IntBpat3-like	a_S9_Bmand.txt	448.837
12.IntBpat3-likePartial	a_S9_Bmand.txt	979.865
15.STPK26-like	a_S9_Bmand.txt	177.223
9.Girdin-like	a_S9_Bmand.txt	1194.97
14.Teneurin-2	a_S9_Bmand.txt	227.308
3.ZincMetalloproteinase	a_S9_Bmand.txt	418.658
1.wnt9	a_S9_Bmori.txt	742.742
2.wnt1	a_S9_Bmori.txt	285.421
4.wnt6	a_S9_Bmori.txt	254.933
5.wnt10_exonGutin	a_S9_Bmori.txt	387.264
5.wnt10_ExonPublished	a_S9_Bmori.txt	394.399
6.ninaC	a_S9_Bmori.txt	2167.25
7.lolal	a_S9_Bmori.txt	265.312
8.Lip3-like_Exon4	a_S9_Bmori.txt	480.674
8.Lip3-like_Exon5	a_S9_Bmori.txt	622.087
10.Int-B2	a_S9_Bmori.txt	454.727
11.IntBpat3-like	a_S9_Bmori.txt	521.541
12.IntBpat3-likePartial	a_S9_Bmori.txt	1040.49
15.STPK26-like	a_S9_Bmori.txt	130.385
9.Girdin-like	a_S9_Bmori.txt	1243.53
14.Teneurin-2	a_S9_Bmori.txt	522.839
3.ZincMetalloproteinase	a_S9_Bmori.txt	304.233
1.wnt9	b_S10_Bmand.txt	2125.03
2.wnt1	b_S10_Bmand.txt	36.6912
4.wnt6	b_S10_Bmand.txt	149.823
5.wnt10_exonGutin	b_S10_Bmand.txt	107.016
5.wnt10_ExonPublished	b_S10_Bmand.txt	134.534
6.ninaC	b_S10_Bmand.txt	1244.44
7.lolal	b_S10_Bmand.txt	421.949
8.Lip3-like_Exon4	b_S10_Bmand.txt	269.069
8.Lip3-like_Exon5	b_S10_Bmand.txt	168.168
10.Int-B2	b_S10_Bmand.txt	3.0576
11.IntBpat3-like	b_S10_Bmand.txt	214.032
12.IntBpat3-likePartial	b_S10_Bmand.txt	1137.43
15.STPK26-like	b_S10_Bmand.txt	61.152
9.Girdin-like	b_S10_Bmand.txt	914.223
14.Teneurin-2	b_S10_Bmand.txt	608.463
3.ZincMetalloproteinase	b_S10_Bmand.txt	58.0944
1.wnt9	b_S10_Bmori.txt	2409.11
2.wnt1	b_S10_Bmori.txt	95.0964
4.wnt6	b_S10_Bmori.txt	146.607
5.wnt10_exonGutin	b_S10_Bmori.txt	83.2093
5.wnt10_ExonPublished	b_S10_Bmori.txt	594.352
6.ninaC	b_S10_Bmori.txt	1929.66
7.lolal	b_S10_Bmori.txt	380.385
8.Lip3-like_Exon4	b_S10_Bmori.txt	229.816
8.Lip3-like_Exon5	b_S10_Bmori.txt	265.477
10.Int-B2	b_S10_Bmori.txt	11.887
11.IntBpat3-like	b_S10_Bmori.txt	87.1717
12.IntBpat3-likePartial	b_S10_Bmori.txt	1660.22
15.STPK26-like	b_S10_Bmori.txt	103.021
9.Girdin-like	b_S10_Bmori.txt	681.524
14.Teneurin-2	b_S10_Bmori.txt	1311.54
3.ZincMetalloproteinase	b_S10_Bmori.txt	23.7741
1.wnt9	b_S11_Bmand.txt	630.049
2.wnt1	b_S11_Bmand.txt	269.582
4.wnt6	b_S11_Bmand.txt	450.123
5.wnt10_exonGutin	b_S11_Bmand.txt	21.4929
5.wnt10_ExonPublished	b_S11_Bmand.txt	303.971
6.ninaC	b_S11_Bmand.txt	1787.6
7.lolal	b_S11_Bmand.txt	95.7969
8.Lip3-like_Exon4	b_S11_Bmand.txt	201.419
8.Lip3-like_Exon5	b_S11_Bmand.txt	251.16
10.Int-B2	b_S11_Bmand.txt	168.259
11.IntBpat3-like	b_S11_Bmand.txt	331.605
12.IntBpat3-likePartial	b_S11_Bmand.txt	1251.5
15.STPK26-like	b_S11_Bmand.txt	59.5661
9.Girdin-like	b_S11_Bmand.txt	902.702
14.Teneurin-2	b_S11_Bmand.txt	474.686
3.ZincMetalloproteinase	b_S11_Bmand.txt	85.9716
1.wnt9	b_S11_Bmori.txt	901.23
2.wnt1	b_S11_Bmori.txt	140.687
4.wnt6	b_S11_Bmori.txt	156.705
5.wnt10_exonGutin	b_S11_Bmori.txt	42.4846
5.wnt10_ExonPublished	b_S11_Bmori.txt	358.681
6.ninaC	b_S11_Bmori.txt	1953.59
7.lolal	b_S11_Bmori.txt	107.256
8.Lip3-like_Exon4	b_S11_Bmori.txt	225.656
8.Lip3-like_Exon5	b_S11_Bmori.txt	277.891
10.Int-B2	b_S11_Bmori.txt	251.425
11.IntBpat3-like	b_S11_Bmori.txt	309.232
12.IntBpat3-likePartial	b_S11_Bmori.txt	1351.84
15.STPK26-like	b_S11_Bmori.txt	87.755
9.Girdin-like	b_S11_Bmori.txt	1119.22
14.Teneurin-2	b_S11_Bmori.txt	313.411
3.ZincMetalloproteinase	b_S11_Bmori.txt	71.0398
1.wnt9	b_S12_Bmand.txt	531.699
2.wnt1	b_S12_Bmand.txt	171.899
4.wnt6	b_S12_Bmand.txt	353.606
5.wnt10_exonGutin	b_S12_Bmand.txt	161.575
5.wnt10_ExonPublished	b_S12_Bmand.txt	585.385
6.ninaC	b_S12_Bmand.txt	2144.35
7.lolal	b_S12_Bmand.txt	329.86
8.Lip3-like_Exon4	b_S12_Bmand.txt	236.942
8.Lip3-like_Exon5	b_S12_Bmand.txt	177.061
10.Int-B2	b_S12_Bmand.txt	111.502
11.IntBpat3-like	b_S12_Bmand.txt	419.681
12.IntBpat3-likePartial	b_S12_Bmand.txt	939.507
15.STPK26-like	b_S12_Bmand.txt	202.355
9.Girdin-like	b_S12_Bmand.txt	1031.39
14.Teneurin-2	b_S12_Bmand.txt	590.547
3.ZincMetalloproteinase	b_S12_Bmand.txt	140.41
1.wnt9	b_S12_Bmori.txt	726.061
2.wnt1	b_S12_Bmori.txt	143.951
4.wnt6	b_S12_Bmori.txt	225.909
5.wnt10_exonGutin	b_S12_Bmori.txt	228.536
5.wnt10_ExonPublished	b_S12_Bmori.txt	689.81
6.ninaC	b_S12_Bmori.txt	1968.03
7.lolal	b_S12_Bmori.txt	305.765
8.Lip3-like_Exon4	b_S12_Bmori.txt	268.989
8.Lip3-like_Exon5	b_S12_Bmori.txt	214.351
10.Int-B2	b_S12_Bmori.txt	113.48
11.IntBpat3-like	b_S12_Bmori.txt	331.508
12.IntBpat3-likePartial	b_S12_Bmori.txt	817.475
15.STPK26-like	b_S12_Bmori.txt	218.028
9.Girdin-like	b_S12_Bmori.txt	1344.42
14.Teneurin-2	b_S12_Bmori.txt	491.746
3.ZincMetalloproteinase	b_S12_Bmori.txt	158.662
1.wnt9	b_S13_Bmand.txt	419.388
2.wnt1	b_S13_Bmand.txt	188.945
4.wnt6	b_S13_Bmand.txt	208.37
5.wnt10_exonGutin	b_S13_Bmand.txt	553.592
5.wnt10_ExonPublished	b_S13_Bmand.txt	634.821
6.ninaC	b_S13_Bmand.txt	1271.41
7.lolal	b_S13_Bmand.txt	502.382
8.Lip3-like_Exon4	b_S13_Bmand.txt	637.47
8.Lip3-like_Exon5	b_S13_Bmand.txt	362.881
10.Int-B2	b_S13_Bmand.txt	75.0484
11.IntBpat3-like	b_S13_Bmand.txt	350.52
12.IntBpat3-likePartial	b_S13_Bmand.txt	955.321
15.STPK26-like	b_S13_Bmand.txt	286.067
9.Girdin-like	b_S13_Bmand.txt	1508.03
14.Teneurin-2	b_S13_Bmand.txt	847.605
3.ZincMetalloproteinase	b_S13_Bmand.txt	130.672
1.wnt9	b_S13_Bmori.txt	577.615
2.wnt1	b_S13_Bmori.txt	232.65
4.wnt6	b_S13_Bmori.txt	246.912
5.wnt10_exonGutin	b_S13_Bmori.txt	401.121
5.wnt10_ExonPublished	b_S13_Bmori.txt	575.832
6.ninaC	b_S13_Bmori.txt	1329.05
7.lolal	b_S13_Bmori.txt	601.682
8.Lip3-like_Exon4	b_S13_Bmori.txt	525.914
8.Lip3-like_Exon5	b_S13_Bmori.txt	310.2
10.Int-B2	b_S13_Bmori.txt	65.0708
11.IntBpat3-like	b_S13_Bmori.txt	281.676
12.IntBpat3-likePartial	b_S13_Bmori.txt	793.329
15.STPK26-like	b_S13_Bmori.txt	327.137
9.Girdin-like	b_S13_Bmori.txt	1426.21
14.Teneurin-2	b_S13_Bmori.txt	804.025
3.ZincMetalloproteinase	b_S13_Bmori.txt	151.535
1.wnt9	b_S14_Bmand.txt	830.173
2.wnt1	b_S14_Bmand.txt	198.985
4.wnt6	b_S14_Bmand.txt	271.732
5.wnt10_exonGutin	b_S14_Bmand.txt	323.083
5.wnt10_ExonPublished	b_S14_Bmand.txt	365.875
6.ninaC	b_S14_Bmand.txt	1691.37
7.lolal	b_S14_Bmand.txt	179.728
8.Lip3-like_Exon4	b_S14_Bmand.txt	722.122
8.Lip3-like_Exon5	b_S14_Bmand.txt	569.139
10.Int-B2	b_S14_Bmand.txt	10.6981
11.IntBpat3-like	b_S14_Bmand.txt	406.528
12.IntBpat3-likePartial	b_S14_Bmand.txt	970.318
15.STPK26-like	b_S14_Bmand.txt	224.66
9.Girdin-like	b_S14_Bmand.txt	1559.78
14.Teneurin-2	b_S14_Bmand.txt	414.017
3.ZincMetalloproteinase	b_S14_Bmand.txt	270.662
1.wnt9	b_S14_Bmori.txt	742.94
2.wnt1	b_S14_Bmori.txt	277.827
4.wnt6	b_S14_Bmori.txt	316.277
5.wnt10_exonGutin	b_S14_Bmori.txt	315.037
5.wnt10_ExonPublished	b_S14_Bmori.txt	602.786
6.ninaC	b_S14_Bmori.txt	1392.86
7.lolal	b_S14_Bmori.txt	210.851
8.Lip3-like_Exon4	b_S14_Bmori.txt	1041.85
8.Lip3-like_Exon5	b_S14_Bmori.txt	773.948
10.Int-B2	b_S14_Bmori.txt	17.3642
11.IntBpat3-like	b_S14_Bmori.txt	375.811
12.IntBpat3-likePartial	b_S14_Bmori.txt	1056.74
15.STPK26-like	b_S14_Bmori.txt	282.789
9.Girdin-like	b_S14_Bmori.txt	2402.46
14.Teneurin-2	b_S14_Bmori.txt	453.95
3.ZincMetalloproteinase	b_S14_Bmori.txt	408.059
1.wnt9	b_S15_Bmand.txt	655.71
2.wnt1	b_S15_Bmand.txt	147.498
4.wnt6	b_S15_Bmand.txt	337.348
5.wnt10_exonGutin	b_S15_Bmand.txt	134.355
5.wnt10_ExonPublished	b_S15_Bmand.txt	202.993
6.ninaC	b_S15_Bmand.txt	1422.41
7.lolal	b_S15_Bmand.txt	434.463
8.Lip3-like_Exon4	b_S15_Bmand.txt	412.557
8.Lip3-like_Exon5	b_S15_Bmand.txt	286.234
10.Int-B2	b_S15_Bmand.txt	39.4302
11.IntBpat3-like	b_S15_Bmand.txt	297.187
12.IntBpat3-likePartial	b_S15_Bmand.txt	1303.39
15.STPK26-like	b_S15_Bmand.txt	163.563
9.Girdin-like	b_S15_Bmand.txt	1216.5
14.Teneurin-2	b_S15_Bmand.txt	502.371
3.ZincMetalloproteinase	b_S15_Bmand.txt	66.4473
1.wnt9	b_S15_Bmori.txt	974.654
2.wnt1	b_S15_Bmori.txt	156.344
4.wnt6	b_S15_Bmori.txt	121.416
5.wnt10_exonGutin	b_S15_Bmori.txt	222.873
5.wnt10_ExonPublished	b_S15_Bmori.txt	314.351
6.ninaC	b_S15_Bmori.txt	1320.61
7.lolal	b_S15_Bmori.txt	375.89
8.Lip3-like_Exon4	b_S15_Bmori.txt	533.066
8.Lip3-like_Exon5	b_S15_Bmori.txt	355.932
10.Int-B2	b_S15_Bmori.txt	34.0962
11.IntBpat3-like	b_S15_Bmori.txt	260.296
12.IntBpat3-likePartial	b_S15_Bmori.txt	1279.03
15.STPK26-like	b_S15_Bmori.txt	176.303
9.Girdin-like	b_S15_Bmori.txt	1254.91
14.Teneurin-2	b_S15_Bmori.txt	518.097
3.ZincMetalloproteinase	b_S15_Bmori.txt	98.9623
1.wnt9	b_S16_Bmand.txt	151.486
2.wnt1	b_S16_Bmand.txt	459.049
4.wnt6	b_S16_Bmand.txt	201.981
5.wnt10_exonGutin	b_S16_Bmand.txt	387.896
5.wnt10_ExonPublished	b_S16_Bmand.txt	0
6.ninaC	b_S16_Bmand.txt	2598.21
7.lolal	b_S16_Bmand.txt	585.287
8.Lip3-like_Exon4	b_S16_Bmand.txt	1191.23
8.Lip3-like_Exon5	b_S16_Bmand.txt	1094.83
10.Int-B2	b_S16_Bmand.txt	9.18097
11.IntBpat3-like	b_S16_Bmand.txt	605.944
12.IntBpat3-likePartial	b_S16_Bmand.txt	732.182
15.STPK26-like	b_S16_Bmand.txt	328.22
9.Girdin-like	b_S16_Bmand.txt	2260.81
14.Teneurin-2	b_S16_Bmand.txt	252.477
3.ZincMetalloproteinase	b_S16_Bmand.txt	314.448
1.wnt9	b_S16_Bmori.txt	421.031
2.wnt1	b_S16_Bmori.txt	331.268
4.wnt6	b_S16_Bmori.txt	224.407
5.wnt10_exonGutin	b_S16_Bmori.txt	354.777
5.wnt10_ExonPublished	b_S16_Bmori.txt	0
6.ninaC	b_S16_Bmori.txt	1756.79
7.lolal	b_S16_Bmori.txt	459.501
8.Lip3-like_Exon4	b_S16_Bmori.txt	1579.4
8.Lip3-like_Exon5	b_S16_Bmori.txt	1119.9
10.Int-B2	b_S16_Bmori.txt	40.607
11.IntBpat3-like	b_S16_Bmori.txt	557.813
12.IntBpat3-likePartial	b_S16_Bmori.txt	602.694
15.STPK26-like	b_S16_Bmori.txt	290.661
9.Girdin-like	b_S16_Bmori.txt	1790.98
14.Teneurin-2	b_S16_Bmori.txt	483.01
3.ZincMetalloproteinase	b_S16_Bmori.txt	188.075
1.wnt9	b_S1_Bmand.txt	551.593
2.wnt1	b_S1_Bmand.txt	282.21
4.wnt6	b_S1_Bmand.txt	357.751
5.wnt10_exonGutin	b_S1_Bmand.txt	221.635
5.wnt10_ExonPublished	b_S1_Bmand.txt	540.903
6.ninaC	b_S1_Bmand.txt	1038.33
7.lolal	b_S1_Bmand.txt	382.694
8.Lip3-like_Exon4	b_S1_Bmand.txt	63.426
8.Lip3-like_Exon5	b_S1_Bmand.txt	359.177
10.Int-B2	b_S1_Bmand.txt	109.036
11.IntBpat3-like	b_S1_Bmand.txt	353.475
12.IntBpat3-likePartial	b_S1_Bmand.txt	1099.62
15.STPK26-like	b_S1_Bmand.txt	0
9.Girdin-like	b_S1_Bmand.txt	1432.43
14.Teneurin-2	b_S1_Bmand.txt	504.558
3.ZincMetalloproteinase	b_S1_Bmand.txt	198.83
1.wnt9	b_S1_Bmori.txt	676.112
2.wnt1	b_S1_Bmori.txt	272.237
4.wnt6	b_S1_Bmori.txt	286.021
5.wnt10_exonGutin	b_S1_Bmori.txt	252.25
5.wnt10_ExonPublished	b_S1_Bmori.txt	674.734
6.ninaC	b_S1_Bmori.txt	1099.98
7.lolal	b_S1_Bmori.txt	381.821
8.Lip3-like_Exon4	b_S1_Bmori.txt	68.9207
8.Lip3-like_Exon5	b_S1_Bmori.txt	290.156
10.Int-B2	b_S1_Bmori.txt	104.76
11.IntBpat3-like	b_S1_Bmori.txt	338.401
12.IntBpat3-likePartial	b_S1_Bmori.txt	778.804
15.STPK26-like	b_S1_Bmori.txt	0
9.Girdin-like	b_S1_Bmori.txt	1387.37
14.Teneurin-2	b_S1_Bmori.txt	618.908
3.ZincMetalloproteinase	b_S1_Bmori.txt	189.532
1.wnt9	b_S2_Bmand.txt	533.88
2.wnt1	b_S2_Bmand.txt	139.078
4.wnt6	b_S2_Bmand.txt	179.455
5.wnt10_exonGutin	b_S2_Bmand.txt	367.884
5.wnt10_ExonPublished	b_S2_Bmand.txt	736.665
6.ninaC	b_S2_Bmand.txt	1367.45
7.lolal	b_S2_Bmand.txt	660.396
8.Lip3-like_Exon4	b_S2_Bmand.txt	258.416
8.Lip3-like_Exon5	b_S2_Bmand.txt	453.125
10.Int-B2	b_S2_Bmand.txt	53.8366
11.IntBpat3-like	b_S2_Bmand.txt	361.603
12.IntBpat3-likePartial	b_S2_Bmand.txt	1056.99
15.STPK26-like	b_S2_Bmand.txt	472.865
9.Girdin-like	b_S2_Bmand.txt	1595.36
14.Teneurin-2	b_S2_Bmand.txt	524.907
3.ZincMetalloproteinase	b_S2_Bmand.txt	85.2413
1.wnt9	b_S2_Bmori.txt	562.767
2.wnt1	b_S2_Bmori.txt	209.052
4.wnt6	b_S2_Bmori.txt	213.233
5.wnt10_exonGutin	b_S2_Bmori.txt	342.009
5.wnt10_ExonPublished	b_S2_Bmori.txt	653.077
6.ninaC	b_S2_Bmori.txt	1123.03
7.lolal	b_S2_Bmori.txt	635.517
8.Lip3-like_Exon4	b_S2_Bmori.txt	202.362
8.Lip3-like_Exon5	b_S2_Bmori.txt	390.509
10.Int-B2	b_S2_Bmori.txt	42.6465
11.IntBpat3-like	b_S2_Bmori.txt	296.853
12.IntBpat3-likePartial	b_S2_Bmori.txt	821.991
15.STPK26-like	b_S2_Bmori.txt	405.56
9.Girdin-like	b_S2_Bmori.txt	1634.78
14.Teneurin-2	b_S2_Bmori.txt	807.776
3.ZincMetalloproteinase	b_S2_Bmori.txt	91.9827
1.wnt9	b_S3_Bmand.txt	1190.09
2.wnt1	b_S3_Bmand.txt	72.914
4.wnt6	b_S3_Bmand.txt	224.609
5.wnt10_exonGutin	b_S3_Bmand.txt	36.8761
5.wnt10_ExonPublished	b_S3_Bmand.txt	631.083
6.ninaC	b_S3_Bmand.txt	3105.13
7.lolal	b_S3_Bmand.txt	284.113
8.Lip3-like_Exon4	b_S3_Bmand.txt	87.1616
8.Lip3-like_Exon5	b_S3_Bmand.txt	197.79
10.Int-B2	b_S3_Bmand.txt	154.209
11.IntBpat3-like	b_S3_Bmand.txt	223.771
12.IntBpat3-likePartial	b_S3_Bmand.txt	1673.67
15.STPK26-like	b_S3_Bmand.txt	159.238
9.Girdin-like	b_S3_Bmand.txt	1195.12
14.Teneurin-2	b_S3_Bmand.txt	281.599
3.ZincMetalloproteinase	b_S3_Bmand.txt	22.6285
1.wnt9	b_S3_Bmori.txt	870.999
2.wnt1	b_S3_Bmori.txt	66.9394
4.wnt6	b_S3_Bmori.txt	37.8011
5.wnt10_exonGutin	b_S3_Bmori.txt	18.9005
5.wnt10_ExonPublished	b_S3_Bmori.txt	463.063
6.ninaC	b_S3_Bmori.txt	2499.6
7.lolal	b_S3_Bmori.txt	278.783
8.Lip3-like_Exon4	b_S3_Bmori.txt	98.4403
8.Lip3-like_Exon5	b_S3_Bmori.txt	176.405
10.Int-B2	b_S3_Bmori.txt	111.041
11.IntBpat3-like	b_S3_Bmori.txt	168.53
12.IntBpat3-likePartial	b_S3_Bmori.txt	1102.53
15.STPK26-like	b_S3_Bmori.txt	163.017
9.Girdin-like	b_S3_Bmori.txt	1426.2
14.Teneurin-2	b_S3_Bmori.txt	503.227
3.ZincMetalloproteinase	b_S3_Bmori.txt	58.2766
1.wnt9	b_S4_Bmand.txt	1255.79
2.wnt1	b_S4_Bmand.txt	126.307
4.wnt6	b_S4_Bmand.txt	170.029
5.wnt10_exonGutin	b_S4_Bmand.txt	153.026
5.wnt10_ExonPublished	b_S4_Bmand.txt	381.351
6.ninaC	b_S4_Bmand.txt	1831.46
7.lolal	b_S4_Bmand.txt	400.783
8.Lip3-like_Exon4	b_S4_Bmand.txt	366.777
8.Lip3-like_Exon5	b_S4_Bmand.txt	323.055
10.Int-B2	b_S4_Bmand.txt	17.0029
11.IntBpat3-like	b_S4_Bmand.txt	126.307
12.IntBpat3-likePartial	b_S4_Bmand.txt	1350.52
15.STPK26-like	b_S4_Bmand.txt	0
9.Girdin-like	b_S4_Bmand.txt	1969.91
14.Teneurin-2	b_S4_Bmand.txt	364.348
3.ZincMetalloproteinase	b_S4_Bmand.txt	102.017
1.wnt9	b_S4_Bmori.txt	1088.83
2.wnt1	b_S4_Bmori.txt	116.4
4.wnt6	b_S4_Bmori.txt	111.55
5.wnt10_exonGutin	b_S4_Bmori.txt	135.8
5.wnt10_ExonPublished	b_S4_Bmori.txt	640.201
6.ninaC	b_S4_Bmori.txt	2558.38
7.lolal	b_S4_Bmori.txt	293.425
8.Lip3-like_Exon4	b_S4_Bmori.txt	366.176
8.Lip3-like_Exon5	b_S4_Bmori.txt	332.226
10.Int-B2	b_S4_Bmori.txt	4.85001
11.IntBpat3-like	b_S4_Bmori.txt	213.4
12.IntBpat3-likePartial	b_S4_Bmori.txt	1069.43
15.STPK26-like	b_S4_Bmori.txt	0
9.Girdin-like	b_S4_Bmori.txt	2160.68
14.Teneurin-2	b_S4_Bmori.txt	455.901
3.ZincMetalloproteinase	b_S4_Bmori.txt	29.1
1.wnt9	b_S5_Bmand.txt	570.695
2.wnt1	b_S5_Bmand.txt	0
4.wnt6	b_S5_Bmand.txt	402.981
5.wnt10_exonGutin	b_S5_Bmand.txt	121.904
5.wnt10_ExonPublished	b_S5_Bmand.txt	580.789
6.ninaC	b_S5_Bmand.txt	1243.11
7.lolal	b_S5_Bmand.txt	397.546
8.Lip3-like_Exon4	b_S5_Bmand.txt	165.385
8.Lip3-like_Exon5	b_S5_Bmand.txt	186.349
10.Int-B2	b_S5_Bmand.txt	60.5636
11.IntBpat3-like	b_S5_Bmand.txt	590.883
12.IntBpat3-likePartial	b_S5_Bmand.txt	1596.39
15.STPK26-like	b_S5_Bmand.txt	184.02
9.Girdin-like	b_S5_Bmand.txt	1414.7
14.Teneurin-2	b_S5_Bmand.txt	458.109
3.ZincMetalloproteinase	b_S5_Bmand.txt	32.6112
1.wnt9	b_S5_Bmori.txt	630.888
2.wnt1	b_S5_Bmori.txt	1.59921
4.wnt6	b_S5_Bmori.txt	254.274
5.wnt10_exonGutin	b_S5_Bmori.txt	178.312
5.wnt10_ExonPublished	b_S5_Bmori.txt	566.92
6.ninaC	b_S5_Bmori.txt	1452.08
7.lolal	b_S5_Bmori.txt	396.604
8.Lip3-like_Exon4	b_S5_Bmori.txt	99.151
8.Lip3-like_Exon5	b_S5_Bmori.txt	226.288
10.Int-B2	b_S5_Bmori.txt	103.149
11.IntBpat3-like	b_S5_Bmori.txt	422.991
12.IntBpat3-likePartial	b_S5_Bmori.txt	1195.41
15.STPK26-like	b_S5_Bmori.txt	223.09
9.Girdin-like	b_S5_Bmori.txt	1384.92
14.Teneurin-2	b_S5_Bmori.txt	962.724
3.ZincMetalloproteinase	b_S5_Bmori.txt	15.9921
1.wnt9	b_S6_Bmand.txt	1063.87
2.wnt1	b_S6_Bmand.txt	78.171
4.wnt6	b_S6_Bmand.txt	56.5809
5.wnt10_exonGutin	b_S6_Bmand.txt	411.7
5.wnt10_ExonPublished	b_S6_Bmand.txt	306.728
6.ninaC	b_S6_Bmand.txt	3096.31
7.lolal	b_S6_Bmand.txt	448.925
8.Lip3-like_Exon4	b_S6_Bmand.txt	86.3603
8.Lip3-like_Exon5	b_S6_Bmand.txt	104.972
10.Int-B2	b_S6_Bmand.txt	37.9687
11.IntBpat3-like	b_S6_Bmand.txt	251.636
12.IntBpat3-likePartial	b_S6_Bmand.txt	1069.08
15.STPK26-like	b_S6_Bmand.txt	486.893
9.Girdin-like	b_S6_Bmand.txt	1183.73
14.Teneurin-2	b_S6_Bmand.txt	291.094
3.ZincMetalloproteinase	b_S6_Bmand.txt	52.8585
1.wnt9	b_S6_Bmori.txt	1188.98
2.wnt1	b_S6_Bmori.txt	119.54
4.wnt6	b_S6_Bmori.txt	109.111
5.wnt10_exonGutin	b_S6_Bmori.txt	213.408
5.wnt10_ExonPublished	b_S6_Bmori.txt	332.948
6.ninaC	b_S6_Bmori.txt	2792.75
7.lolal	b_S6_Bmori.txt	578.447
8.Lip3-like_Exon4	b_S6_Bmori.txt	160.457
8.Lip3-like_Exon5	b_S6_Bmori.txt	60.9736
10.Int-B2	b_S6_Bmori.txt	56.9622
11.IntBpat3-like	b_S6_Bmori.txt	185.328
12.IntBpat3-likePartial	b_S6_Bmori.txt	1087.9
15.STPK26-like	b_S6_Bmori.txt	532.717
9.Girdin-like	b_S6_Bmori.txt	1314.14
14.Teneurin-2	b_S6_Bmori.txt	367.446
3.ZincMetalloproteinase	b_S6_Bmori.txt	82.6352
1.wnt9	b_S7_Bmand.txt	301.132
2.wnt1	b_S7_Bmand.txt	218.441
4.wnt6	b_S7_Bmand.txt	507.859
5.wnt10_exonGutin	b_S7_Bmand.txt	280.46
5.wnt10_ExonPublished	b_S7_Bmand.txt	27.5636
6.ninaC	b_S7_Bmand.txt	510.615
7.lolal	b_S7_Bmand.txt	463.068
8.Lip3-like_Exon4	b_S7_Bmand.txt	45.4799
8.Lip3-like_Exon5	b_S7_Bmand.txt	67.5308
10.Int-B2	b_S7_Bmand.txt	166.76
11.IntBpat3-like	b_S7_Bmand.txt	412.076
12.IntBpat3-likePartial	b_S7_Bmand.txt	1360.95
15.STPK26-like	b_S7_Bmand.txt	279.77
9.Girdin-like	b_S7_Bmand.txt	622.248
14.Teneurin-2	b_S7_Bmand.txt	471.337
3.ZincMetalloproteinase	b_S7_Bmand.txt	39.2781
1.wnt9	b_S7_Bmori.txt	545.576
2.wnt1	b_S7_Bmori.txt	163.22
4.wnt6	b_S7_Bmori.txt	253.141
5.wnt10_exonGutin	b_S7_Bmori.txt	46.0944
5.wnt10_ExonPublished	b_S7_Bmori.txt	52.1396
6.ninaC	b_S7_Bmori.txt	553.888
7.lolal	b_S7_Bmori.txt	536.509
8.Lip3-like_Exon4	b_S7_Bmori.txt	15.1129
8.Lip3-like_Exon5	b_S7_Bmori.txt	74.8089
10.Int-B2	b_S7_Bmori.txt	217.626
11.IntBpat3-like	b_S7_Bmori.txt	429.963
12.IntBpat3-likePartial	b_S7_Bmori.txt	1187.12
15.STPK26-like	b_S7_Bmori.txt	318.127
9.Girdin-like	b_S7_Bmori.txt	292.435
14.Teneurin-2	b_S7_Bmori.txt	583.359
3.ZincMetalloproteinase	b_S7_Bmori.txt	27.2033
1.wnt9	b_S8_Bmand.txt	457.103
2.wnt1	b_S8_Bmand.txt	274.721
4.wnt6	b_S8_Bmand.txt	252.353
5.wnt10_exonGutin	b_S8_Bmand.txt	43.5882
5.wnt10_ExonPublished	b_S8_Bmand.txt	0
6.ninaC	b_S8_Bmand.txt	2614.15
7.lolal	b_S8_Bmand.txt	412.368
8.Lip3-like_Exon4	b_S8_Bmand.txt	342.397
8.Lip3-like_Exon5	b_S8_Bmand.txt	319.456
10.Int-B2	b_S8_Bmand.txt	47.6029
11.IntBpat3-like	b_S8_Bmand.txt	260.956
12.IntBpat3-likePartial	b_S8_Bmand.txt	1182.62
15.STPK26-like	b_S8_Bmand.txt	337.235
9.Girdin-like	b_S8_Bmand.txt	1363.85
14.Teneurin-2	b_S8_Bmand.txt	462.838
3.ZincMetalloproteinase	b_S8_Bmand.txt	150.265
1.wnt9	b_S8_Bmori.txt	469.816
2.wnt1	b_S8_Bmori.txt	194.261
4.wnt6	b_S8_Bmori.txt	229.629
5.wnt10_exonGutin	b_S8_Bmori.txt	48.5652
5.wnt10_ExonPublished	b_S8_Bmori.txt	0.527883
6.ninaC	b_S8_Bmori.txt	2096.75
7.lolal	b_S8_Bmori.txt	442.894
8.Lip3-like_Exon4	b_S8_Bmori.txt	342.596
8.Lip3-like_Exon5	b_S8_Bmori.txt	308.812
10.Int-B2	b_S8_Bmori.txt	61.2344
11.IntBpat3-like	b_S8_Bmori.txt	202.707
12.IntBpat3-likePartial	b_S8_Bmori.txt	967.61
15.STPK26-like	b_S8_Bmori.txt	298.254
9.Girdin-like	b_S8_Bmori.txt	1608.99
14.Teneurin-2	b_S8_Bmori.txt	564.835
3.ZincMetalloproteinase	b_S8_Bmori.txt	191.094
1.wnt9	b_S9_Bmand.txt	702.805
2.wnt1	b_S9_Bmand.txt	168.077
4.wnt6	b_S9_Bmand.txt	275.158
5.wnt10_exonGutin	b_S9_Bmand.txt	349.708
5.wnt10_ExonPublished	b_S9_Bmand.txt	16.2655
6.ninaC	b_S9_Bmand.txt	2531.32
7.lolal	b_S9_Bmand.txt	304.3
8.Lip3-like_Exon4	b_S9_Bmand.txt	294.812
8.Lip3-like_Exon5	b_S9_Bmand.txt	287.357
10.Int-B2	b_S9_Bmand.txt	25.7537
11.IntBpat3-like	b_S9_Bmand.txt	295.49
12.IntBpat3-likePartial	b_S9_Bmand.txt	909.512
15.STPK26-like	b_S9_Bmand.txt	115.214
9.Girdin-like	b_S9_Bmand.txt	1560.81
14.Teneurin-2	b_S9_Bmand.txt	418.837
3.ZincMetalloproteinase	b_S9_Bmand.txt	48.7965
1.wnt9	b_S9_Bmori.txt	625.634
2.wnt1	b_S9_Bmori.txt	63.1593
4.wnt6	b_S9_Bmori.txt	89.3763
5.wnt10_exonGutin	b_S9_Bmori.txt	114.402
5.wnt10_ExonPublished	b_S9_Bmori.txt	49.4549
6.ninaC	b_S9_Bmori.txt	1919.21
7.lolal	b_S9_Bmori.txt	318.775
8.Lip3-like_Exon4	b_S9_Bmori.txt	361.08
8.Lip3-like_Exon5	b_S9_Bmori.txt	278.258
10.Int-B2	b_S9_Bmori.txt	32.1755
11.IntBpat3-like	b_S9_Bmori.txt	260.383
12.IntBpat3-likePartial	b_S9_Bmori.txt	904.488
15.STPK26-like	b_S9_Bmori.txt	138.235
9.Girdin-like	b_S9_Bmori.txt	1497.35
14.Teneurin-2	b_S9_Bmori.txt	862.183
3.ZincMetalloproteinase	b_S9_Bmori.txt	38.7297
1.wnt9	c_S10_Bmand.txt	3308.95
2.wnt1	c_S10_Bmand.txt	18.4857
4.wnt6	c_S10_Bmand.txt	18.4857
5.wnt10_exonGutin	c_S10_Bmand.txt	0
5.wnt10_ExonPublished	c_S10_Bmand.txt	13.8643
6.ninaC	c_S10_Bmand.txt	1765.39
7.lolal	c_S10_Bmand.txt	170.993
8.Lip3-like_Exon4	c_S10_Bmand.txt	0
8.Lip3-like_Exon5	c_S10_Bmand.txt	36.9715
10.Int-B2	c_S10_Bmand.txt	0
11.IntBpat3-like	c_S10_Bmand.txt	18.4857
12.IntBpat3-likePartial	c_S10_Bmand.txt	1187.71
15.STPK26-like	c_S10_Bmand.txt	4.62143
9.Girdin-like	c_S10_Bmand.txt	1238.54
14.Teneurin-2	c_S10_Bmand.txt	1067.55
3.ZincMetalloproteinase	c_S10_Bmand.txt	27.7286
1.wnt9	c_S10_Bmori.txt	3558.78
2.wnt1	c_S10_Bmori.txt	94.1165
4.wnt6	c_S10_Bmori.txt	29.4114
5.wnt10_exonGutin	c_S10_Bmori.txt	0
5.wnt10_ExonPublished	c_S10_Bmori.txt	5.88228
6.ninaC	c_S10_Bmori.txt	1082.34
7.lolal	c_S10_Bmori.txt	505.876
8.Lip3-like_Exon4	c_S10_Bmori.txt	147.057
8.Lip3-like_Exon5	c_S10_Bmori.txt	0
10.Int-B2	c_S10_Bmori.txt	41.176
11.IntBpat3-like	c_S10_Bmori.txt	58.8228
12.IntBpat3-likePartial	c_S10_Bmori.txt	1776.45
15.STPK26-like	c_S10_Bmori.txt	35.2937
9.Girdin-like	c_S10_Bmori.txt	1111.75
14.Teneurin-2	c_S10_Bmori.txt	1899.98
3.ZincMetalloproteinase	c_S10_Bmori.txt	0
1.wnt9	c_S11_Bmand.txt	559.443
2.wnt1	c_S11_Bmand.txt	578.631
4.wnt6	c_S11_Bmand.txt	614.008
5.wnt10_exonGutin	c_S11_Bmand.txt	14.9904
5.wnt10_ExonPublished	c_S11_Bmand.txt	2.39847
6.ninaC	c_S11_Bmand.txt	1710.71
7.lolal	c_S11_Bmand.txt	353.774
8.Lip3-like_Exon4	c_S11_Bmand.txt	281.221
8.Lip3-like_Exon5	c_S11_Bmand.txt	146.307
10.Int-B2	c_S11_Bmand.txt	173.289
11.IntBpat3-like	c_S11_Bmand.txt	263.832
12.IntBpat3-likePartial	c_S11_Bmand.txt	1090.7
15.STPK26-like	c_S11_Bmand.txt	79.7491
9.Girdin-like	c_S11_Bmand.txt	1184.24
14.Teneurin-2	c_S11_Bmand.txt	631.997
3.ZincMetalloproteinase	c_S11_Bmand.txt	111.529
1.wnt9	c_S11_Bmori.txt	516.879
2.wnt1	c_S11_Bmori.txt	179.185
4.wnt6	c_S11_Bmori.txt	186.766
5.wnt10_exonGutin	c_S11_Bmori.txt	19.2968
5.wnt10_ExonPublished	c_S11_Bmori.txt	2.06752
6.ninaC	c_S11_Bmori.txt	1855.94
7.lolal	c_S11_Bmori.txt	417.638
8.Lip3-like_Exon4	c_S11_Bmori.txt	390.76
8.Lip3-like_Exon5	c_S11_Bmori.txt	163.334
10.Int-B2	c_S11_Bmori.txt	314.952
11.IntBpat3-like	c_S11_Bmori.txt	237.764
12.IntBpat3-likePartial	c_S11_Bmori.txt	1179.17
15.STPK26-like	c_S11_Bmori.txt	79.2548
9.Girdin-like	c_S11_Bmori.txt	1346.64
14.Teneurin-2	c_S11_Bmori.txt	366.639
3.ZincMetalloproteinase	c_S11_Bmori.txt	57.2013
1.wnt9	c_S12_Bmand.txt	705.285
2.wnt1	c_S12_Bmand.txt	166.582
4.wnt6	c_S12_Bmand.txt	233.752
5.wnt10_exonGutin	c_S12_Bmand.txt	38.9586
5.wnt10_ExonPublished	c_S12_Bmand.txt	0
6.ninaC	c_S12_Bmand.txt	3130.12
7.lolal	c_S12_Bmand.txt	351.971
8.Lip3-like_Exon4	c_S12_Bmand.txt	169.268
8.Lip3-like_Exon5	c_S12_Bmand.txt	57.7662
10.Int-B2	c_S12_Bmand.txt	60.453
11.IntBpat3-like	c_S12_Bmand.txt	53.0643
12.IntBpat3-likePartial	c_S12_Bmand.txt	1464.31
15.STPK26-like	c_S12_Bmand.txt	249.201
9.Girdin-like	c_S12_Bmand.txt	1304.44
14.Teneurin-2	c_S12_Bmand.txt	621.322
3.ZincMetalloproteinase	c_S12_Bmand.txt	60.453
1.wnt9	c_S12_Bmori.txt	1060.5
2.wnt1	c_S12_Bmori.txt	107.905
4.wnt6	c_S12_Bmori.txt	148.456
5.wnt10_exonGutin	c_S12_Bmori.txt	29.5537
5.wnt10_ExonPublished	c_S12_Bmori.txt	5.49837
6.ninaC	c_S12_Bmori.txt	2683.89
7.lolal	c_S12_Bmori.txt	359.456
8.Lip3-like_Exon4	c_S12_Bmori.txt	109.28
8.Lip3-like_Exon5	c_S12_Bmori.txt	38.4886
10.Int-B2	c_S12_Bmori.txt	72.8534
11.IntBpat3-like	c_S12_Bmori.txt	63.2312
12.IntBpat3-likePartial	c_S12_Bmori.txt	1283.18
15.STPK26-like	c_S12_Bmori.txt	263.234
9.Girdin-like	c_S12_Bmori.txt	1281.81
14.Teneurin-2	c_S12_Bmori.txt	507.224
3.ZincMetalloproteinase	c_S12_Bmori.txt	33.6775
1.wnt9	c_S13_Bmand.txt	509.701
2.wnt1	c_S13_Bmand.txt	226.021
4.wnt6	c_S13_Bmand.txt	128.002
5.wnt10_exonGutin	c_S13_Bmand.txt	354.023
5.wnt10_ExonPublished	c_S13_Bmand.txt	1.15317
6.ninaC	c_S13_Bmand.txt	1529.1
7.lolal	c_S13_Bmand.txt	610.026
8.Lip3-like_Exon4	c_S13_Bmand.txt	177.588
8.Lip3-like_Exon5	c_S13_Bmand.txt	115.317
10.Int-B2	c_S13_Bmand.txt	29.9824
11.IntBpat3-like	c_S13_Bmand.txt	33.4419
12.IntBpat3-likePartial	c_S13_Bmand.txt	1238.5
15.STPK26-like	c_S13_Bmand.txt	415.141
9.Girdin-like	c_S13_Bmand.txt	1429.93
14.Teneurin-2	c_S13_Bmand.txt	586.963
3.ZincMetalloproteinase	c_S13_Bmand.txt	14.9912
1.wnt9	c_S13_Bmori.txt	611.051
2.wnt1	c_S13_Bmori.txt	171.999
4.wnt6	c_S13_Bmori.txt	184.447
5.wnt10_exonGutin	c_S13_Bmori.txt	108.631
5.wnt10_ExonPublished	c_S13_Bmori.txt	5.65788
6.ninaC	c_S13_Bmori.txt	1744.89
7.lolal	c_S13_Bmori.txt	681.208
8.Lip3-like_Exon4	c_S13_Bmori.txt	204.815
8.Lip3-like_Exon5	c_S13_Bmori.txt	98.447
10.Int-B2	c_S13_Bmori.txt	28.2894
11.IntBpat3-like	c_S13_Bmori.txt	13.5789
12.IntBpat3-likePartial	c_S13_Bmori.txt	1069.34
15.STPK26-like	c_S13_Bmori.txt	298.736
9.Girdin-like	c_S13_Bmori.txt	1467.65
14.Teneurin-2	c_S13_Bmori.txt	612.182
3.ZincMetalloproteinase	c_S13_Bmori.txt	19.2368
1.wnt9	c_S14_Bmand.txt	1033.45
2.wnt1	c_S14_Bmand.txt	202.062
4.wnt6	c_S14_Bmand.txt	103.345
5.wnt10_exonGutin	c_S14_Bmand.txt	81.7504
5.wnt10_ExonPublished	c_S14_Bmand.txt	0
6.ninaC	c_S14_Bmand.txt	1864.83
7.lolal	c_S14_Bmand.txt	203.605
8.Lip3-like_Exon4	c_S14_Bmand.txt	280.728
8.Lip3-like_Exon5	c_S14_Bmand.txt	120.312
10.Int-B2	c_S14_Bmand.txt	1.54246
11.IntBpat3-like	c_S14_Bmand.txt	21.5944
12.IntBpat3-likePartial	c_S14_Bmand.txt	1474.59
15.STPK26-like	c_S14_Bmand.txt	154.246
9.Girdin-like	c_S14_Bmand.txt	2757.92
14.Teneurin-2	c_S14_Bmand.txt	455.026
3.ZincMetalloproteinase	c_S14_Bmand.txt	135.736
1.wnt9	c_S14_Bmori.txt	925.269
2.wnt1	c_S14_Bmori.txt	201.877
4.wnt6	c_S14_Bmori.txt	87.1741
5.wnt10_exonGutin	c_S14_Bmori.txt	134.585
5.wnt10_ExonPublished	c_S14_Bmori.txt	0
6.ninaC	c_S14_Bmori.txt	2138.06
7.lolal	c_S14_Bmori.txt	195.759
8.Lip3-like_Exon4	c_S14_Bmori.txt	266.11
8.Lip3-like_Exon5	c_S14_Bmori.txt	126.938
10.Int-B2	c_S14_Bmori.txt	1.52937
11.IntBpat3-like	c_S14_Bmori.txt	15.2937
12.IntBpat3-likePartial	c_S14_Bmori.txt	1217.38
15.STPK26-like	c_S14_Bmori.txt	195.759
9.Girdin-like	c_S14_Bmori.txt	2125.82
14.Teneurin-2	c_S14_Bmori.txt	455.752
3.ZincMetalloproteinase	c_S14_Bmori.txt	93.2916
1.wnt9	c_S15_Bmand.txt	814.38
2.wnt1	c_S15_Bmand.txt	480.413
4.wnt6	c_S15_Bmand.txt	442.016
5.wnt10_exonGutin	c_S15_Bmand.txt	87.5102
5.wnt10_ExonPublished	c_S15_Bmand.txt	0.892961
6.ninaC	c_S15_Bmand.txt	1368.91
7.lolal	c_S15_Bmand.txt	578.639
8.Lip3-like_Exon4	c_S15_Bmand.txt	279.497
8.Lip3-like_Exon5	c_S15_Bmand.txt	139.302
10.Int-B2	c_S15_Bmand.txt	31.2536
11.IntBpat3-like	c_S15_Bmand.txt	42.8621
12.IntBpat3-likePartial	c_S15_Bmand.txt	1078.7
15.STPK26-like	c_S15_Bmand.txt	410.762
9.Girdin-like	c_S15_Bmand.txt	1196.57
14.Teneurin-2	c_S15_Bmand.txt	514.346
3.ZincMetalloproteinase	c_S15_Bmand.txt	114.299
1.wnt9	c_S15_Bmori.txt	888.238
2.wnt1	c_S15_Bmori.txt	202.772
4.wnt6	c_S15_Bmori.txt	137.489
5.wnt10_exonGutin	c_S15_Bmori.txt	93.9673
5.wnt10_ExonPublished	c_S15_Bmori.txt	0.98913
6.ninaC	c_S15_Bmori.txt	1634.04
7.lolal	c_S15_Bmori.txt	628.097
8.Lip3-like_Exon4	c_S15_Bmori.txt	293.772
8.Lip3-like_Exon5	c_S15_Bmori.txt	132.543
10.Int-B2	c_S15_Bmori.txt	52.4239
11.IntBpat3-like	c_S15_Bmori.txt	57.3695
12.IntBpat3-likePartial	c_S15_Bmori.txt	931.76
15.STPK26-like	c_S15_Bmori.txt	357.076
9.Girdin-like	c_S15_Bmori.txt	1927.81
14.Teneurin-2	c_S15_Bmori.txt	519.293
3.ZincMetalloproteinase	c_S15_Bmori.txt	169.141
1.wnt9	c_S16_Bmand.txt	594.477
2.wnt1	c_S16_Bmand.txt	522.99
4.wnt6	c_S16_Bmand.txt	195.651
5.wnt10_exonGutin	c_S16_Bmand.txt	124.163
5.wnt10_ExonPublished	c_S16_Bmand.txt	3.76252
6.ninaC	c_S16_Bmand.txt	4590.27
7.lolal	c_S16_Bmand.txt	722.403
8.Lip3-like_Exon4	c_S16_Bmand.txt	496.652
8.Lip3-like_Exon5	c_S16_Bmand.txt	90.3004
10.Int-B2	c_S16_Bmand.txt	15.0501
11.IntBpat3-like	c_S16_Bmand.txt	48.9127
12.IntBpat3-likePartial	c_S16_Bmand.txt	1320.64
15.STPK26-like	c_S16_Bmand.txt	481.602
9.Girdin-like	c_S16_Bmand.txt	1738.28
14.Teneurin-2	c_S16_Bmand.txt	391.302
3.ZincMetalloproteinase	c_S16_Bmand.txt	349.914
1.wnt9	c_S16_Bmori.txt	386.645
2.wnt1	c_S16_Bmori.txt	137.197
4.wnt6	c_S16_Bmori.txt	174.614
5.wnt10_exonGutin	c_S16_Bmori.txt	87.3069
5.wnt10_ExonPublished	c_S16_Bmori.txt	3.1181
6.ninaC	c_S16_Bmori.txt	2008.06
7.lolal	c_S16_Bmori.txt	682.864
8.Lip3-like_Exon4	c_S16_Bmori.txt	411.59
8.Lip3-like_Exon5	c_S16_Bmori.txt	46.7715
10.Int-B2	c_S16_Bmori.txt	18.7086
11.IntBpat3-like	c_S16_Bmori.txt	21.8267
12.IntBpat3-likePartial	c_S16_Bmori.txt	929.195
15.STPK26-like	c_S16_Bmori.txt	386.645
9.Girdin-like	c_S16_Bmori.txt	1608.94
14.Teneurin-2	c_S16_Bmori.txt	629.857
3.ZincMetalloproteinase	c_S16_Bmori.txt	121.606
1.wnt9	c_S1_Bmand.txt	517.387
2.wnt1	c_S1_Bmand.txt	191.449
4.wnt6	c_S1_Bmand.txt	381.316
5.wnt10_exonGutin	c_S1_Bmand.txt	93.3511
5.wnt10_ExonPublished	c_S1_Bmand.txt	109.964
6.ninaC	c_S1_Bmand.txt	1183.5
7.lolal	c_S1_Bmand.txt	419.289
8.Lip3-like_Exon4	c_S1_Bmand.txt	143.982
8.Lip3-like_Exon5	c_S1_Bmand.txt	133.698
10.Int-B2	c_S1_Bmand.txt	109.173
11.IntBpat3-like	c_S1_Bmand.txt	120.249
12.IntBpat3-likePartial	c_S1_Bmand.txt	1439.03
15.STPK26-like	c_S1_Bmand.txt	316.445
9.Girdin-like	c_S1_Bmand.txt	1620.2
14.Teneurin-2	c_S1_Bmand.txt	520.551
3.ZincMetalloproteinase	c_S1_Bmand.txt	109.173
1.wnt9	c_S1_Bmori.txt	760.078
2.wnt1	c_S1_Bmori.txt	163.954
4.wnt6	c_S1_Bmori.txt	215.687
5.wnt10_exonGutin	c_S1_Bmori.txt	102.67
5.wnt10_ExonPublished	c_S1_Bmori.txt	355.764
6.ninaC	c_S1_Bmori.txt	1059.33
7.lolal	c_S1_Bmori.txt	497.433
8.Lip3-like_Exon4	c_S1_Bmori.txt	126.547
8.Lip3-like_Exon5	c_S1_Bmori.txt	102.67
10.Int-B2	c_S1_Bmori.txt	93.1195
11.IntBpat3-like	c_S1_Bmori.txt	116.996
12.IntBpat3-likePartial	c_S1_Bmori.txt	1091.97
15.STPK26-like	c_S1_Bmori.txt	261.053
9.Girdin-like	c_S1_Bmori.txt	1309.24
14.Teneurin-2	c_S1_Bmori.txt	674.918
3.ZincMetalloproteinase	c_S1_Bmori.txt	94.7113
1.wnt9	c_S2_Bmand.txt	653.726
2.wnt1	c_S2_Bmand.txt	206.928
4.wnt6	c_S2_Bmand.txt	126.627
5.wnt10_exonGutin	c_S2_Bmand.txt	205.898
5.wnt10_ExonPublished	c_S2_Bmand.txt	1312.6
6.ninaC	c_S2_Bmand.txt	1674.98
7.lolal	c_S2_Bmand.txt	867.86
8.Lip3-like_Exon4	c_S2_Bmand.txt	303.7
8.Lip3-like_Exon5	c_S2_Bmand.txt	266.638
10.Int-B2	c_S2_Bmand.txt	63.8284
11.IntBpat3-like	c_S2_Bmand.txt	85.4477
12.IntBpat3-likePartial	c_S2_Bmand.txt	1407.31
15.STPK26-like	c_S2_Bmand.txt	0
9.Girdin-like	c_S2_Bmand.txt	1305.39
14.Teneurin-2	c_S2_Bmand.txt	530.187
3.ZincMetalloproteinase	c_S2_Bmand.txt	946.102
1.wnt9	c_S2_Bmori.txt	776.796
2.wnt1	c_S2_Bmori.txt	271.456
4.wnt6	c_S2_Bmori.txt	150.287
5.wnt10_exonGutin	c_S2_Bmori.txt	184.102
5.wnt10_ExonPublished	c_S2_Bmori.txt	1223.9
6.ninaC	c_S2_Bmori.txt	1363.85
7.lolal	c_S2_Bmori.txt	750.496
8.Lip3-like_Exon4	c_S2_Bmori.txt	236.702
8.Lip3-like_Exon5	c_S2_Bmori.txt	162.498
10.Int-B2	c_S2_Bmori.txt	57.2969
11.IntBpat3-like	c_S2_Bmori.txt	46.9647
12.IntBpat3-likePartial	c_S2_Bmori.txt	1010.68
15.STPK26-like	c_S2_Bmori.txt	0
9.Girdin-like	c_S2_Bmori.txt	1506.63
14.Teneurin-2	c_S2_Bmori.txt	685.685
3.ZincMetalloproteinase	c_S2_Bmori.txt	641.538
1.wnt9	c_S3_Bmand.txt	1017.07
2.wnt1	c_S3_Bmand.txt	215.895
4.wnt6	c_S3_Bmand.txt	287.579
5.wnt10_exonGutin	c_S3_Bmand.txt	60.7205
5.wnt10_ExonPublished	c_S3_Bmand.txt	474.8
6.ninaC	c_S3_Bmand.txt	3025.9
7.lolal	c_S3_Bmand.txt	348.299
8.Lip3-like_Exon4	c_S3_Bmand.txt	308.662
8.Lip3-like_Exon5	c_S3_Bmand.txt	103.731
10.Int-B2	c_S3_Bmand.txt	72.5272
11.IntBpat3-like	c_S3_Bmand.txt	114.694
12.IntBpat3-likePartial	c_S3_Bmand.txt	1481.75
15.STPK26-like	c_S3_Bmand.txt	0
9.Girdin-like	c_S3_Bmand.txt	1224.53
14.Teneurin-2	c_S3_Bmand.txt	330.589
3.ZincMetalloproteinase	c_S3_Bmand.txt	140.838
1.wnt9	c_S3_Bmori.txt	654.739
2.wnt1	c_S3_Bmori.txt	29.7223
4.wnt6	c_S3_Bmori.txt	55.1985
5.wnt10_exonGutin	c_S3_Bmori.txt	67.0874
5.wnt10_ExonPublished	c_S3_Bmori.txt	461.12
6.ninaC	c_S3_Bmori.txt	2624.9
7.lolal	c_S3_Bmori.txt	575.763
8.Lip3-like_Exon4	c_S3_Bmori.txt	270.897
8.Lip3-like_Exon5	c_S3_Bmori.txt	209.754
10.Int-B2	c_S3_Bmori.txt	141.818
11.IntBpat3-like	c_S3_Bmori.txt	75.5795
12.IntBpat3-likePartial	c_S3_Bmori.txt	1086.14
15.STPK26-like	c_S3_Bmori.txt	0
9.Girdin-like	c_S3_Bmori.txt	1316.27
14.Teneurin-2	c_S3_Bmori.txt	581.707
3.ZincMetalloproteinase	c_S3_Bmori.txt	76.4287
1.wnt9	c_S4_Bmand.txt	1224.77
2.wnt1	c_S4_Bmand.txt	86.7947
4.wnt6	c_S4_Bmand.txt	84.3837
5.wnt10_exonGutin	c_S4_Bmand.txt	2.41096
5.wnt10_ExonPublished	c_S4_Bmand.txt	4.82193
6.ninaC	c_S4_Bmand.txt	1545.43
7.lolal	c_S4_Bmand.txt	474.96
8.Lip3-like_Exon4	c_S4_Bmand.txt	209.754
8.Lip3-like_Exon5	c_S4_Bmand.txt	122.959
10.Int-B2	c_S4_Bmand.txt	14.4658
11.IntBpat3-like	c_S4_Bmand.txt	48.2193
12.IntBpat3-likePartial	c_S4_Bmand.txt	1309.15
15.STPK26-like	c_S4_Bmand.txt	96.4385
9.Girdin-like	c_S4_Bmand.txt	2572.5
14.Teneurin-2	c_S4_Bmand.txt	202.521
3.ZincMetalloproteinase	c_S4_Bmand.txt	62.685
1.wnt9	c_S4_Bmori.txt	1101.05
2.wnt1	c_S4_Bmori.txt	106.553
4.wnt6	c_S4_Bmori.txt	124.312
5.wnt10_exonGutin	c_S4_Bmori.txt	15.2218
5.wnt10_ExonPublished	c_S4_Bmori.txt	12.6849
6.ninaC	c_S4_Bmori.txt	2536.97
7.lolal	c_S4_Bmori.txt	395.768
8.Lip3-like_Exon4	c_S4_Bmori.txt	261.308
8.Lip3-like_Exon5	c_S4_Bmori.txt	157.292
10.Int-B2	c_S4_Bmori.txt	7.61092
11.IntBpat3-like	c_S4_Bmori.txt	30.4437
12.IntBpat3-likePartial	c_S4_Bmori.txt	1212.67
15.STPK26-like	c_S4_Bmori.txt	205.495
9.Girdin-like	c_S4_Bmori.txt	3442.67
14.Teneurin-2	c_S4_Bmori.txt	413.527
3.ZincMetalloproteinase	c_S4_Bmori.txt	10.1479
1.wnt9	c_S5_Bmand.txt	908.839
2.wnt1	c_S5_Bmand.txt	131.716
4.wnt6	c_S5_Bmand.txt	205.477
5.wnt10_exonGutin	c_S5_Bmand.txt	40.3929
5.wnt10_ExonPublished	c_S5_Bmand.txt	1110.8
6.ninaC	c_S5_Bmand.txt	1449.75
7.lolal	c_S5_Bmand.txt	544.425
8.Lip3-like_Exon4	c_S5_Bmand.txt	241.479
8.Lip3-like_Exon5	c_S5_Bmand.txt	80.7857
10.Int-B2	c_S5_Bmand.txt	50.9301
11.IntBpat3-like	c_S5_Bmand.txt	68.4922
12.IntBpat3-likePartial	c_S5_Bmand.txt	1080.07
15.STPK26-like	c_S5_Bmand.txt	0
9.Girdin-like	c_S5_Bmand.txt	1452.39
14.Teneurin-2	c_S5_Bmand.txt	513.692
3.ZincMetalloproteinase	c_S5_Bmand.txt	494.373
1.wnt9	c_S5_Bmori.txt	776.347
2.wnt1	c_S5_Bmori.txt	90.1117
4.wnt6	c_S5_Bmori.txt	122.171
5.wnt10_exonGutin	c_S5_Bmori.txt	41.59
5.wnt10_ExonPublished	c_S5_Bmori.txt	808.406
6.ninaC	c_S5_Bmori.txt	1546.63
7.lolal	c_S5_Bmori.txt	506.012
8.Lip3-like_Exon4	c_S5_Bmori.txt	275.534
8.Lip3-like_Exon5	c_S5_Bmori.txt	89.2453
10.Int-B2	c_S5_Bmori.txt	69.3167
11.IntBpat3-like	c_S5_Bmori.txt	56.3198
12.IntBpat3-likePartial	c_S5_Bmori.txt	775.481
15.STPK26-like	c_S5_Bmori.txt	0
9.Girdin-like	c_S5_Bmori.txt	1614.21
14.Teneurin-2	c_S5_Bmori.txt	949.639
3.ZincMetalloproteinase	c_S5_Bmori.txt	277.267
1.wnt9	c_S6_Bmand.txt	764.637
2.wnt1	c_S6_Bmand.txt	190.325
4.wnt6	c_S6_Bmand.txt	101.006
5.wnt10_exonGutin	c_S6_Bmand.txt	219.541
5.wnt10_ExonPublished	c_S6_Bmand.txt	8.34757
6.ninaC	c_S6_Bmand.txt	3338.19
7.lolal	c_S6_Bmand.txt	711.213
8.Lip3-like_Exon4	c_S6_Bmand.txt	213.698
8.Lip3-like_Exon5	c_S6_Bmand.txt	86.8147
10.Int-B2	c_S6_Bmand.txt	24.208
11.IntBpat3-like	c_S6_Bmand.txt	34.225
12.IntBpat3-likePartial	c_S6_Bmand.txt	1026.75
15.STPK26-like	c_S6_Bmand.txt	0
9.Girdin-like	c_S6_Bmand.txt	1519.26
14.Teneurin-2	c_S6_Bmand.txt	217.037
3.ZincMetalloproteinase	c_S6_Bmand.txt	231.228
1.wnt9	c_S6_Bmori.txt	1025.02
2.wnt1	c_S6_Bmori.txt	221.647
4.wnt6	c_S6_Bmori.txt	112.06
5.wnt10_exonGutin	c_S6_Bmori.txt	117.003
5.wnt10_ExonPublished	c_S6_Bmori.txt	14.8314
6.ninaC	c_S6_Bmori.txt	2863.29
7.lolal	c_S6_Bmori.txt	802.545
8.Lip3-like_Exon4	c_S6_Bmori.txt	207.64
8.Lip3-like_Exon5	c_S6_Bmori.txt	53.5579
10.Int-B2	c_S6_Bmori.txt	34.6067
11.IntBpat3-like	c_S6_Bmori.txt	48.6141
12.IntBpat3-likePartial	c_S6_Bmori.txt	1013.48
15.STPK26-like	c_S6_Bmori.txt	0
9.Girdin-like	c_S6_Bmori.txt	1410.63
14.Teneurin-2	c_S6_Bmori.txt	280.973
3.ZincMetalloproteinase	c_S6_Bmori.txt	229.063
1.wnt9	c_S7_Bmand.txt	514.328
2.wnt1	c_S7_Bmand.txt	276.731
4.wnt6	c_S7_Bmand.txt	494.761
5.wnt10_exonGutin	c_S7_Bmand.txt	25.1573
5.wnt10_ExonPublished	c_S7_Bmand.txt	65.2227
6.ninaC	c_S7_Bmand.txt	688.566
7.lolal	c_S7_Bmand.txt	515.26
8.Lip3-like_Exon4	c_S7_Bmand.txt	40.9971
8.Lip3-like_Exon5	c_S7_Bmand.txt	11.181
10.Int-B2	c_S7_Bmand.txt	128.582
11.IntBpat3-like	c_S7_Bmand.txt	174.238
12.IntBpat3-likePartial	c_S7_Bmand.txt	1707.9
15.STPK26-like	c_S7_Bmand.txt	0
9.Girdin-like	c_S7_Bmand.txt	752.857
14.Teneurin-2	c_S7_Bmand.txt	724.904
3.ZincMetalloproteinase	c_S7_Bmand.txt	362.452
1.wnt9	c_S7_Bmori.txt	807.624
2.wnt1	c_S7_Bmori.txt	157.446
4.wnt6	c_S7_Bmori.txt	263.498
5.wnt10_exonGutin	c_S7_Bmori.txt	10.6052
5.wnt10_ExonPublished	c_S7_Bmori.txt	79.1308
6.ninaC	c_S7_Bmori.txt	783.966
7.lolal	c_S7_Bmori.txt	840.255
8.Lip3-like_Exon4	c_S7_Bmori.txt	56.2889
8.Lip3-like_Exon5	c_S7_Bmori.txt	39.1575
10.Int-B2	c_S7_Bmori.txt	149.288
11.IntBpat3-like	c_S7_Bmori.txt	145.209
12.IntBpat3-likePartial	c_S7_Bmori.txt	1140.46
15.STPK26-like	c_S7_Bmori.txt	0
9.Girdin-like	c_S7_Bmori.txt	469.075
14.Teneurin-2	c_S7_Bmori.txt	657.52
3.ZincMetalloproteinase	c_S7_Bmori.txt	94.6307
1.wnt9	c_S8_Bmand.txt	455.355
2.wnt1	c_S8_Bmand.txt	396.449
4.wnt6	c_S8_Bmand.txt	202.9
5.wnt10_exonGutin	c_S8_Bmand.txt	236.56
5.wnt10_ExonPublished	c_S8_Bmand.txt	0
6.ninaC	c_S8_Bmand.txt	3418.44
7.lolal	c_S8_Bmand.txt	165.499
8.Lip3-like_Exon4	c_S8_Bmand.txt	515.197
8.Lip3-like_Exon5	c_S8_Bmand.txt	92.5671
10.Int-B2	c_S8_Bmand.txt	31.7907
11.IntBpat3-like	c_S8_Bmand.txt	30.8557
12.IntBpat3-likePartial	c_S8_Bmand.txt	1481.07
15.STPK26-like	c_S8_Bmand.txt	0
9.Girdin-like	c_S8_Bmand.txt	2347.84
14.Teneurin-2	c_S8_Bmand.txt	698.461
3.ZincMetalloproteinase	c_S8_Bmand.txt	910.71
1.wnt9	c_S8_Bmori.txt	673.071
2.wnt1	c_S8_Bmori.txt	342.775
4.wnt6	c_S8_Bmori.txt	254.585
5.wnt10_exonGutin	c_S8_Bmori.txt	150.588
5.wnt10_ExonPublished	c_S8_Bmori.txt	1.66396
6.ninaC	c_S8_Bmori.txt	2678.14
7.lolal	c_S8_Bmori.txt	180.539
8.Lip3-like_Exon4	c_S8_Bmori.txt	302.84
8.Lip3-like_Exon5	c_S8_Bmori.txt	87.3577
10.Int-B2	c_S8_Bmori.txt	39.103
11.IntBpat3-like	c_S8_Bmori.txt	18.3035
12.IntBpat3-likePartial	c_S8_Bmori.txt	1166.43
15.STPK26-like	c_S8_Bmori.txt	0
9.Girdin-like	c_S8_Bmori.txt	2232.2
14.Teneurin-2	c_S8_Bmori.txt	849.45
3.ZincMetalloproteinase	c_S8_Bmori.txt	943.464
1.wnt9	c_S9_Bmand.txt	631.098
2.wnt1	c_S9_Bmand.txt	465.644
4.wnt6	c_S9_Bmand.txt	471.229
5.wnt10_exonGutin	c_S9_Bmand.txt	122.869
5.wnt10_ExonPublished	c_S9_Bmand.txt	465.644
6.ninaC	c_S9_Bmand.txt	2614.45
7.lolal	c_S9_Bmand.txt	489.38
8.Lip3-like_Exon4	c_S9_Bmand.txt	284.134
8.Lip3-like_Exon5	c_S9_Bmand.txt	208.737
10.Int-B2	c_S9_Bmand.txt	59.34
11.IntBpat3-like	c_S9_Bmand.txt	92.1515
12.IntBpat3-likePartial	c_S9_Bmand.txt	837.741
15.STPK26-like	c_S9_Bmand.txt	282.039
9.Girdin-like	c_S9_Bmand.txt	1470.24
14.Teneurin-2	c_S9_Bmand.txt	260.398
3.ZincMetalloproteinase	c_S9_Bmand.txt	160.567
1.wnt9	c_S9_Bmori.txt	623.916
2.wnt1	c_S9_Bmori.txt	213.763
4.wnt6	c_S9_Bmori.txt	141.25
5.wnt10_exonGutin	c_S9_Bmori.txt	79.3113
5.wnt10_ExonPublished	c_S9_Bmori.txt	695.674
6.ninaC	c_S9_Bmori.txt	2490.38
7.lolal	c_S9_Bmori.txt	510.614
8.Lip3-like_Exon4	c_S9_Bmori.txt	216.784
8.Lip3-like_Exon5	c_S9_Bmori.txt	178.262
10.Int-B2	c_S9_Bmori.txt	71.0025
11.IntBpat3-like	c_S9_Bmori.txt	90.6415
12.IntBpat3-likePartial	c_S9_Bmori.txt	970.62
15.STPK26-like	c_S9_Bmori.txt	277.212
9.Girdin-like	c_S9_Bmori.txt	1472.93
14.Teneurin-2	c_S9_Bmori.txt	688.876
3.ZincMetalloproteinase	c_S9_Bmori.txt	209.986
